# Supplementary material for: 1-(2-Ureidoeth­yl)quinolinium tetra­phenyl­borate
Source: Acta Crystallogr Sect E Struct Rep Online. 2011 Jul 13;67(Pt 8):o2031. doi: 10.1107/S1600536811027218 (PMC3213480; doi:10.1107/S1600536811027218)
Supplement: Supplementary file 1 [file e-67-o2031-sup1.cif]

##############################################################################
#                                                                            #
# This CIF contains the data in a paper accepted for publication in          #
# Acta Crystallographica Section E. It conforms to the requirements of       #
# Notes for Authors for Acta Crystallographica Section E, and has been       #
# peer reviewed under the auspices of the IUCr Commission on Journals.       #
#                                                                            #
# Full details of the Crystallographic Information File format               #
# are given in the paper "The Crystallographic Information File (CIF):       #
# a New Standard Archive File for Crystallography" by S. R. Hall, F. H.      #
# Allen and I. D. Brown [Acta Cryst. (1991), A47, 655-685].                  #
#                                                                            #
# The current version of the core CIF dictionary is obtainable from          #
# ftp://ftp.iucr.org/pub/cif_core.dic.                                       #
#                                                                            #
# Software is freely available for graphical display of the structure(s)     #
# in this CIF. For information consult the CIF software page                 #
# http://www.iucr.org/resources/cif/software.                                #
#                                                                            #
# This file may be used for bona fide research purposes within the           #
# scientific community so long as proper attribution is given to the journal # 
# article from which it was obtained.                                        #
#                                                                            #
##############################################################################
data_global
_audit_creation_method     SHELXL-97
_journal_date_recd_electronic     2011-06-28
_journal_date_accepted     2011-07-07
_journal_name_full     'Acta Crystallographica, Section E'
_journal_year     2011
_journal_volume     67
_journal_issue      8
_journal_page_first     o2031
_journal_page_last     o2031
_journal_paper_category     QO
_journal_coeditor_code     XU5255
_publ_contact_author_name     'Gao, Guohua'
_publ_contact_author_address
;
Shanghai Key Laboratory of Green Chemistry and Chemical Processes,
Department of Chemistry, East China Normal University,
Shanghai 200062, People's Republic of China
;
_publ_contact_author_email     'ghgao@chem.ecnu.edu.cn'
_publ_contact_author_fax     '86-21-62233323'
_publ_contact_author_phone     '86-21-62233323'
_publ_section_title
;
1-(2-Ureidoethyl)quinolinium tetraphenylborate
;
loop_
    _publ_author_name
    _publ_author_address
    'Dong, Zhi-Yun'
;
Shanghai Key Laboratory of Green Chemistry and Chemical Processes,
Department of Chemistry,
East China Normal University,
Shanghai 200062, People's Republic of China
;
    'Yang, Yu'
;
Shanghai Key Laboratory of Green Chemistry and Chemical Processes,
Department of Chemistry,
East China Normal University,
Shanghai 200062, People's Republic of China
;
    'Gao, Guo-Hua'
;
Shanghai Key Laboratory of Green Chemistry and Chemical Processes,
Department of Chemistry,
East China Normal University,
Shanghai 200062, People's Republic of China
;
data_I
_chemical_name_systematic
;
1-[2-(carbamoylamino)ethyl]quinolinium tetraphenylboranuide
;
_chemical_name_common
;
1-(2-Ureidoethyl)quinolinium tetraphenylborate
;
_chemical_formula_moiety     'C12 H14 N3 O +, C24 H20 B -'
_chemical_formula_sum     'C36 H34 B N3 O'
_chemical_formula_iupac     'C12 H14 N3 O +, C24 H20 B -'
_chemical_formula_weight     535.47
_chemical_melting_point     ?
_symmetry_cell_setting     orthorhombic
_symmetry_space_group_name_H-M     'A b a 2'
_symmetry_space_group_name_hall     'A 2 -2ac'
loop_
    _symmetry_equiv_pos_as_xyz
    'x, y, z'
    '-x, -y, z'
    'x+1/2, -y+1/2, z'
    '-x+1/2, y+1/2, z'
    'x, y+1/2, z+1/2'
    '-x, -y+1/2, z+1/2'
    'x+1/2, -y+1, z+1/2'
    '-x+1/2, y+1, z+1/2'
_cell_length_a     25.5434(11)
_cell_length_b     18.7954(8)
_cell_length_c     12.0837(5)
_cell_angle_alpha     90.00
_cell_angle_beta     90.00
_cell_angle_gamma     90.00
_cell_volume     5801.4(4)
_cell_formula_units_Z     8
_cell_measurement_reflns_used     5127
_cell_measurement_theta_min     1.6
_cell_measurement_theta_max     25.0
_cell_measurement_temperature     173(2)
_exptl_crystal_description     block
_exptl_crystal_colour     colorless
_exptl_crystal_size_max     0.40
_exptl_crystal_size_mid     0.18
_exptl_crystal_size_min     0.13
_exptl_crystal_density_diffrn     1.226
_exptl_crystal_density_meas     ?
_exptl_crystal_density_method     'not measured'
_exptl_crystal_F_000     2272
_exptl_absorpt_coefficient_mu     0.074
_exptl_absorpt_correction_type     none
_exptl_absorpt_process_details     ?
_exptl_absorpt_correction_T_min     ?
_exptl_absorpt_correction_T_max     ?
_exptl_special_details
;
^1^H NMR (Bruker Avance DRX
500 F T NMR spectrometer, DMSO-<i>d</i>~6~ solvent, ambient temperature): 3.59
(t, <i>J</i> = 5.5 Hz, 2 H), 5.05 (t, <i>J</i> = 5.5 Hz, 2H), 5.59 (s, 2 H),
6.16 (s, 1 H), 6.79 (t, <i>J</i> = 7.5 Hz, 4 H), 6.92 (t, <i>J</i> = 7.5 Hz, 8
H), 7.18 (s, 8H), 8.04 (t, <i>J</i> = 7.5 Hz, 1 H), 8.14--8.17 (m, 1 H), 8.27
(t, <i>J</i> = 4.5 Hz, 1 H), 8.46 (d, <i>J</i> = 8.0 Hz, 1 H), 8.68 (d,
<i>J</i> = 9.0 Hz, 1 H), 9.26 (d, <i>J</i> = 8.5 Hz, 1 H), 9.30 (d, <i>J</i> =
5.5 Hz, 1 H).
;
_diffrn_ambient_temperature     173(2)
_diffrn_radiation_type     MoK\a
_diffrn_radiation_wavelength     0.71073
_diffrn_radiation_source     'fine-focus sealed tube'
_diffrn_radiation_monochromator     graphite
_diffrn_measurement_device_type     'Rigaku Saturn CCD'
_diffrn_measurement_method     '\w scans'
_diffrn_detector_area_resol_mean     .
_diffrn_reflns_number     32920
_diffrn_reflns_av_R_equivalents     0.0392
_diffrn_reflns_av_sigmaI/netI     0.0186
_diffrn_reflns_theta_min     1.59
_diffrn_reflns_theta_max     25.00
_diffrn_reflns_theta_full     25.00
_diffrn_measured_fraction_theta_max     0.999
_diffrn_measured_fraction_theta_full     0.999
_diffrn_reflns_limit_h_min     -29
_diffrn_reflns_limit_h_max     30
_diffrn_reflns_limit_k_min     -21
_diffrn_reflns_limit_k_max     22
_diffrn_reflns_limit_l_min     -14
_diffrn_reflns_limit_l_max     14
_diffrn_standards_number     .
_diffrn_standards_interval_count     .
_diffrn_standards_interval_time     .
_diffrn_standards_decay_%     .
_refine_special_details
;
Refinement of <i>F</i>^2^ against ALL reflections. The weighted <i>R</i>-factor
<i>wR</i> and goodness of fit <i>S</i> are based on <i>F</i>^2^, conventional
<i>R</i>-factors <i>R</i> are based on <i>F</i>, with <i>F</i> set to zero for
negative <i>F</i>^2^. The threshold expression of <i>F</i>^2^ >
\s(<i>F</i>^2^) is used only for calculating <i>R</i>-factors(gt) <i>etc</i>.
and is not relevant to the choice of reflections for refinement.
<i>R</i>-factors based on <i>F</i>^2^ are statistically about twice as large
as those based on <i>F</i>, and <i>R</i>- factors based on ALL data will be
even larger.
;
_reflns_number_total     2700
_reflns_number_gt     2428
_reflns_threshold_expression     I>2sigma(I)
_refine_ls_structure_factor_coef     Fsqd
_refine_ls_matrix_type     full
_refine_ls_R_factor_all     0.0342
_refine_ls_R_factor_gt     0.0273
_refine_ls_wR_factor_gt     0.0650
_refine_ls_wR_factor_ref     0.0697
_refine_ls_goodness_of_fit_ref     1.059
_refine_ls_restrained_S_all     1.058
_refine_ls_number_reflns     2700
_refine_ls_number_parameters     370
_refine_ls_number_restraints     1
_refine_ls_hydrogen_treatment     constr
_refine_ls_weighting_scheme     calc
_refine_ls_weighting_details
         'calc w=1/[\s^2^(Fo^2^)+(0.0339P)^2^+1.8667P] where P=(Fo^2^+2Fc^2^)/3'
_atom_sites_solution_hydrogens     geom
_atom_sites_solution_primary     direct
_atom_sites_solution_secondary     difmap
_refine_ls_shift/su_max     0.000
_refine_ls_shift/su_mean     0.000
_refine_diff_density_max     0.167
_refine_diff_density_min     -0.128
_refine_ls_extinction_method     none
_refine_ls_extinction_coef     ?
loop_
    _atom_type_symbol
    _atom_type_description
    _atom_type_scat_dispersion_real
    _atom_type_scat_dispersion_imag
    _atom_type_scat_source
    'C' 'C' 0.0033 0.0016
                         'International Tables Vol C Tables 4.2.6.8 and 6.1.1.4'
    'H' 'H' 0.0000 0.0000
                         'International Tables Vol C Tables 4.2.6.8 and 6.1.1.4'
    'B' 'B' 0.0013 0.0007
                         'International Tables Vol C Tables 4.2.6.8 and 6.1.1.4'
    'N' 'N' 0.0061 0.0033
                         'International Tables Vol C Tables 4.2.6.8 and 6.1.1.4'
    'O' 'O' 0.0106 0.0060
                         'International Tables Vol C Tables 4.2.6.8 and 6.1.1.4'
_computing_data_collection     'CrystalClear (Rigaku, 2005)'
_computing_cell_refinement     'CrystalClear (Rigaku, 2005)'
_computing_data_reduction     'CrystalClear (Rigaku, 2005)'
_computing_structure_solution     'SHELXTL (Sheldrick, 2008)'
_computing_structure_refinement     'SHELXTL (Sheldrick, 2008)'
_computing_molecular_graphics     'SHELXTL (Sheldrick, 2008)'
_computing_publication_material     'SHELXTL (Sheldrick, 2008)'
loop_
    _atom_site_type_symbol
    _atom_site_label
    _atom_site_fract_x
    _atom_site_fract_y
    _atom_site_fract_z
    _atom_site_U_iso_or_equiv
    _atom_site_adp_type
    _atom_site_calc_flag
    _atom_site_refinement_flags
    _atom_site_occupancy
    _atom_site_symmetry_multiplicity
    _atom_site_disorder_assembly
    _atom_site_disorder_group
    B B1 0.36506(9) 0.28381(12) 0.1753(2) 0.0305(5) Uani d . 1 1 . .
    N N3 0.19822(8) -0.07125(10) 0.54551(19) 0.0488(5) Uani d . 1 1 . .
    H H3A 0.2089 -0.0718 0.6147 0.059 Uiso calc R 1 1 . .
    H H3B 0.1739 -0.1013 0.5234 0.059 Uiso calc R 1 1 . .
    C C1 0.38950(7) 0.20251(10) 0.18152(17) 0.0280(4) Uani d . 1 1 . .
    C C2 0.44354(8) 0.19105(10) 0.19212(17) 0.0325(5) Uani d . 1 1 . .
    H H2A 0.4658 0.2313 0.1985 0.039 Uiso calc R 1 1 . .
    C C3 0.46596(9) 0.12399(11) 0.19376(18) 0.0364(5) Uani d . 1 1 . .
    H H3C 0.5029 0.1191 0.1999 0.044 Uiso calc R 1 1 . .
    C C4 0.43460(9) 0.06419(11) 0.18648(19) 0.0367(5) Uani d . 1 1 . .
    H H4A 0.4496 0.0180 0.1879 0.044 Uiso calc R 1 1 . .
    C C5 0.38123(9) 0.07275(11) 0.1771(2) 0.0373(5) Uani d . 1 1 . .
    H H5A 0.3592 0.0322 0.1723 0.045 Uiso calc R 1 1 . .
    C C6 0.35952(8) 0.14047(11) 0.17453(18) 0.0317(5) Uani d . 1 1 . .
    H H6A 0.3226 0.1448 0.1677 0.038 Uiso calc R 1 1 . .
    C C7 0.39097(8) 0.33034(11) 0.27733(18) 0.0314(5) Uani d . 1 1 . .
    C C8 0.40921(8) 0.40028(11) 0.2654(2) 0.0367(5) Uani d . 1 1 . .
    H H8A 0.4063 0.4228 0.1953 0.044 Uiso calc R 1 1 . .
    C C9 0.43147(9) 0.43786(13) 0.3533(2) 0.0471(6) Uani d . 1 1 . .
    H H9A 0.4434 0.4851 0.3418 0.057 Uiso calc R 1 1 . .
    C C10 0.43627(9) 0.40757(15) 0.4555(2) 0.0494(7) Uani d . 1 1 . .
    H H10A 0.4510 0.4337 0.5151 0.059 Uiso calc R 1 1 . .
    C C11 0.41931(10) 0.33815(15) 0.4710(2) 0.0481(6) Uani d . 1 1 . .
    H H11A 0.4230 0.3160 0.5412 0.058 Uiso calc R 1 1 . .
    C C12 0.39687(9) 0.30122(12) 0.38328(19) 0.0402(5) Uani d . 1 1 . .
    H H12A 0.3850 0.2540 0.3958 0.048 Uiso calc R 1 1 . .
    C C13 0.37940(8) 0.32221(10) 0.05635(18) 0.0299(4) Uani d . 1 1 . .
    C C14 0.35195(9) 0.38272(11) 0.02078(19) 0.0369(5) Uani d . 1 1 . .
    H H14A 0.3247 0.4007 0.0663 0.044 Uiso calc R 1 1 . .
    C C15 0.36284(10) 0.41740(12) -0.0777(2) 0.0437(6) Uani d . 1 1 . .
    H H15A 0.3437 0.4588 -0.0976 0.052 Uiso calc R 1 1 . .
    C C16 0.40143(10) 0.39196(13) -0.1469(2) 0.0491(6) Uani d . 1 1 . .
    H H16A 0.4085 0.4148 -0.2155 0.059 Uiso calc R 1 1 . .
    C C17 0.42949(10) 0.33316(13) -0.1151(2) 0.0481(6) Uani d . 1 1 . .
    H H17A 0.4563 0.3151 -0.1619 0.058 Uiso calc R 1 1 . .
    C C18 0.41890(8) 0.29986(11) -0.0149(2) 0.0363(5) Uani d . 1 1 . .
    H H18A 0.4396 0.2600 0.0059 0.044 Uiso calc R 1 1 . .
    C C19 0.30087(8) 0.27991(10) 0.18398(19) 0.0300(4) Uani d . 1 1 . .
    C C20 0.27153(8) 0.29676(11) 0.27789(19) 0.0360(5) Uani d . 1 1 . .
    H H20A 0.2893 0.3118 0.3428 0.043 Uiso calc R 1 1 . .
    C C21 0.21687(9) 0.29227(12) 0.2799(2) 0.0429(6) Uani d . 1 1 . .
    H H21A 0.1983 0.3047 0.3452 0.051 Uiso calc R 1 1 . .
    C C22 0.18979(9) 0.27008(12) 0.1880(2) 0.0438(6) Uani d . 1 1 . .
    H H22A 0.1527 0.2673 0.1891 0.053 Uiso calc R 1 1 . .
    C C23 0.21741(9) 0.25180(12) 0.0939(2) 0.0412(6) Uani d . 1 1 . .
    H H23A 0.1993 0.2358 0.0299 0.049 Uiso calc R 1 1 . .
    C C24 0.27154(8) 0.25679(11) 0.09271(19) 0.0347(5) Uani d . 1 1 . .
    H H24A 0.2896 0.2439 0.0270 0.042 Uiso calc R 1 1 . .
    C C25 0.13503(10) 0.11765(11) 0.38478(19) 0.0393(5) Uani d . 1 1 . .
    H H25A 0.1572 0.1149 0.4477 0.047 Uiso calc R 1 1 . .
    C C26 0.08270(10) 0.13228(11) 0.3999(2) 0.0426(6) Uani d . 1 1 . .
    H H26A 0.0689 0.1380 0.4723 0.051 Uiso calc R 1 1 . .
    C C27 0.05106(10) 0.13850(11) 0.3102(2) 0.0392(5) Uani d . 1 1 . .
    H H27A 0.0153 0.1512 0.3196 0.047 Uiso calc R 1 1 . .
    C C28 0.07092(8) 0.12627(11) 0.20353(18) 0.0325(5) Uani d . 1 1 . .
    C C29 0.12449(8) 0.10883(10) 0.19089(18) 0.0317(5) Uani d . 1 1 . .
    C C30 0.14452(10) 0.09501(13) 0.08501(19) 0.0427(6) Uani d . 1 1 . .
    H H30A 0.1803 0.0829 0.0756 0.051 Uiso calc R 1 1 . .
    C C31 0.11207(11) 0.09919(14) -0.0041(2) 0.0529(7) Uani d . 1 1 . .
    H H31A 0.1258 0.0900 -0.0758 0.063 Uiso calc R 1 1 . .
    C C32 0.05902(11) 0.11660(15) 0.0070(2) 0.0524(7) Uani d . 1 1 . .
    H H32A 0.0372 0.1192 -0.0566 0.063 Uiso calc R 1 1 . .
    C C33 0.03888(10) 0.12971(13) 0.1085(2) 0.0448(6) Uani d . 1 1 . .
    H H33A 0.0029 0.1413 0.1159 0.054 Uiso calc R 1 1 . .
    C C34 0.21205(9) 0.09099(14) 0.2790(2) 0.0498(6) Uani d . 1 1 . .
    H H34A 0.2300 0.1128 0.3432 0.060 Uiso calc R 1 1 . .
    H H34B 0.2269 0.1122 0.2109 0.060 Uiso calc R 1 1 . .
    C C35 0.22221(10) 0.01157(14) 0.2788(2) 0.0515(6) Uani d . 1 1 . .
    H H35A 0.2089 -0.0087 0.2086 0.062 Uiso calc R 1 1 . .
    H H35B 0.2605 0.0035 0.2808 0.062 Uiso calc R 1 1 . .
    C C36 0.21909(8) -0.02431(11) 0.4730(2) 0.0358(5) Uani d . 1 1 . .
    N N1 0.15554(7) 0.10719(9) 0.28474(15) 0.0349(4) Uani d . 1 1 . .
    N N2 0.19846(7) -0.02603(10) 0.36987(17) 0.0423(5) Uani d . 1 1 . .
    H H2B 0.1698 -0.0508 0.3581 0.051 Uiso calc R 1 1 . .
    O O1 0.25263(7) 0.01830(9) 0.49865(15) 0.0523(4) Uani d . 1 1 . .
loop_
    _atom_site_aniso_label
    _atom_site_aniso_U_11
    _atom_site_aniso_U_22
    _atom_site_aniso_U_33
    _atom_site_aniso_U_12
    _atom_site_aniso_U_13
    _atom_site_aniso_U_23
    B1 0.0317(12) 0.0293(11) 0.0305(12) -0.0016(9) 0.0020(11) -0.0061(10)
    N3 0.0510(12) 0.0388(11) 0.0567(13) -0.0044(9) -0.0027(11) 0.0042(10)
    C1 0.0339(11) 0.0305(10) 0.0198(9) -0.0010(8) -0.0008(9) -0.0021(8)
    C2 0.0361(11) 0.0311(10) 0.0303(11) -0.0021(9) -0.0042(10) -0.0058(9)
    C3 0.0392(12) 0.0388(12) 0.0313(11) 0.0054(10) -0.0085(10) -0.0054(10)
    C4 0.0505(14) 0.0287(10) 0.0310(11) 0.0063(9) -0.0019(11) -0.0008(9)
    C5 0.0472(13) 0.0281(10) 0.0367(12) -0.0068(9) 0.0037(11) 0.0002(10)
    C6 0.0318(11) 0.0337(11) 0.0297(11) -0.0028(8) 0.0026(10) 0.0003(9)
    C7 0.0251(10) 0.0325(11) 0.0367(12) 0.0046(8) 0.0024(10) -0.0071(10)
    C8 0.0295(11) 0.0322(11) 0.0485(14) 0.0030(9) -0.0020(10) -0.0101(10)
    C9 0.0387(13) 0.0372(12) 0.0654(18) 0.0026(10) -0.0062(12) -0.0195(13)
    C10 0.0390(14) 0.0581(16) 0.0510(16) 0.0010(12) -0.0057(12) -0.0307(13)
    C11 0.0438(14) 0.0663(17) 0.0341(12) 0.0024(12) 0.0000(11) -0.0136(12)
    C12 0.0431(14) 0.0433(13) 0.0341(12) -0.0043(10) 0.0023(11) -0.0084(10)
    C13 0.0302(11) 0.0258(10) 0.0337(11) -0.0061(8) -0.0016(9) -0.0035(8)
    C14 0.0380(12) 0.0328(11) 0.0398(12) 0.0009(9) 0.0024(11) -0.0003(10)
    C15 0.0471(14) 0.0304(11) 0.0536(15) -0.0015(10) -0.0040(12) 0.0072(10)
    C16 0.0521(15) 0.0429(14) 0.0524(16) -0.0081(12) 0.0094(13) 0.0182(12)
    C17 0.0470(14) 0.0451(14) 0.0522(15) -0.0009(11) 0.0196(12) 0.0081(12)
    C18 0.0372(12) 0.0290(11) 0.0426(13) -0.0033(9) 0.0052(11) 0.0027(10)
    C19 0.0347(11) 0.0245(9) 0.0309(10) 0.0006(8) -0.0015(10) 0.0020(9)
    C20 0.0397(12) 0.0339(11) 0.0344(11) 0.0017(9) 0.0018(10) -0.0018(9)
    C21 0.0388(13) 0.0423(12) 0.0474(14) 0.0070(10) 0.0102(11) 0.0066(11)
    C22 0.0298(11) 0.0444(12) 0.0571(15) 0.0001(10) 0.0001(12) 0.0149(12)
    C23 0.0390(13) 0.0403(12) 0.0444(13) -0.0063(10) -0.0105(11) 0.0105(11)
    C24 0.0366(12) 0.0351(11) 0.0324(11) -0.0027(9) -0.0002(10) 0.0023(9)
    C25 0.0558(15) 0.0320(11) 0.0302(12) -0.0027(11) -0.0017(11) -0.0008(9)
    C26 0.0628(17) 0.0329(12) 0.0321(12) 0.0024(11) 0.0103(12) -0.0025(10)
    C27 0.0398(13) 0.0314(12) 0.0464(14) 0.0040(10) 0.0141(11) 0.0019(9)
    C28 0.0351(11) 0.0263(10) 0.0360(12) 0.0017(8) 0.0037(9) 0.0013(9)
    C29 0.0373(12) 0.0277(10) 0.0301(11) -0.0001(8) 0.0011(10) 0.0015(9)
    C30 0.0440(14) 0.0484(13) 0.0356(13) 0.0138(11) 0.0100(11) 0.0040(10)
    C31 0.0748(19) 0.0552(16) 0.0286(12) 0.0153(13) 0.0067(13) -0.0004(11)
    C32 0.0581(17) 0.0593(16) 0.0399(14) 0.0076(13) -0.0145(13) -0.0013(12)
    C33 0.0384(13) 0.0471(13) 0.0489(14) 0.0042(11) -0.0052(11) 0.0010(12)
    C34 0.0319(12) 0.0661(16) 0.0513(16) -0.0020(11) -0.0030(12) 0.0160(13)
    C35 0.0414(14) 0.0718(18) 0.0413(14) 0.0180(12) -0.0050(11) -0.0021(13)
    C36 0.0296(11) 0.0303(11) 0.0473(13) 0.0057(9) -0.0065(10) -0.0056(10)
    N1 0.0359(10) 0.0342(9) 0.0345(10) -0.0017(8) -0.0021(9) 0.0041(8)
    N2 0.0372(10) 0.0397(10) 0.0499(12) -0.0010(8) -0.0130(10) -0.0058(9)
    O1 0.0484(9) 0.0545(10) 0.0540(10) -0.0165(9) -0.0176(9) 0.0039(8)
_geom_special_details
;
All e.s.d.'s (except the e.s.d. in the dihedral angle between two l.s. planes)
are estimated using the full covariance matrix. The cell e.s.d.'s are taken
into account individually in the estimation of e.s.d.'s in distances, angles
and torsion angles; correlations between e.s.d.'s in cell parameters are only
used when they are defined by crystal symmetry. An approximate (isotropic)
treatment of cell e.s.d.'s is used for estimating e.s.d.'s involving l.s.
planes.
;
loop_
    _geom_bond_atom_site_label_1
    _geom_bond_atom_site_label_2
    _geom_bond_site_symmetry_2
    _geom_bond_distance
    _geom_bond_publ_flag
    B1 C19 . 1.645(3) ?
    B1 C1 . 1.652(3) ?
    B1 C7 . 1.650(3) ?
    B1 C13 . 1.649(3) ?
    N3 C36 . 1.353(3) ?
    N3 H3A . 0.8800 ?
    N3 H3B . 0.8800 ?
    C1 C6 . 1.398(3) ?
    C1 C2 . 1.403(3) ?
    C2 C3 . 1.385(3) ?
    C2 H2A . 0.9500 ?
    C3 C4 . 1.383(3) ?
    C3 H3C . 0.9500 ?
    C4 C5 . 1.377(3) ?
    C4 H4A . 0.9500 ?
    C5 C6 . 1.389(3) ?
    C5 H5A . 0.9500 ?
    C6 H6A . 0.9500 ?
    C7 C12 . 1.400(3) ?
    C7 C8 . 1.402(3) ?
    C8 C9 . 1.396(3) ?
    C8 H8A . 0.9500 ?
    C9 C10 . 1.365(4) ?
    C9 H9A . 0.9500 ?
    C10 C11 . 1.388(4) ?
    C10 H10A . 0.9500 ?
    C11 C12 . 1.391(3) ?
    C11 H11A . 0.9500 ?
    C12 H12A . 0.9500 ?
    C13 C18 . 1.391(3) ?
    C13 C14 . 1.404(3) ?
    C14 C15 . 1.385(3) ?
    C14 H14A . 0.9500 ?
    C15 C16 . 1.378(4) ?
    C15 H15A . 0.9500 ?
    C16 C17 . 1.372(3) ?
    C16 H16A . 0.9500 ?
    C17 C18 . 1.390(3) ?
    C17 H17A . 0.9500 ?
    C18 H18A . 0.9500 ?
    C19 C24 . 1.402(3) ?
    C19 C20 . 1.396(3) ?
    C20 C21 . 1.399(3) ?
    C20 H20A . 0.9500 ?
    C21 C22 . 1.373(4) ?
    C21 H21A . 0.9500 ?
    C22 C23 . 1.382(4) ?
    C22 H22A . 0.9500 ?
    C23 C24 . 1.386(3) ?
    C23 H23A . 0.9500 ?
    C24 H24A . 0.9500 ?
    C25 N1 . 1.332(3) ?
    C25 C26 . 1.377(3) ?
    C25 H25A . 0.9500 ?
    C26 C27 . 1.357(3) ?
    C26 H26A . 0.9500 ?
    C27 C28 . 1.404(3) ?
    C27 H27A . 0.9500 ?
    C28 C29 . 1.415(3) ?
    C28 C33 . 1.411(3) ?
    C29 N1 . 1.384(3) ?
    C29 C30 . 1.402(3) ?
    C30 C31 . 1.361(4) ?
    C30 H30A . 0.9500 ?
    C31 C32 . 1.400(4) ?
    C31 H31A . 0.9500 ?
    C32 C33 . 1.353(4) ?
    C32 H32A . 0.9500 ?
    C33 H33A . 0.9500 ?
    C34 N1 . 1.477(3) ?
    C34 C35 . 1.515(4) ?
    C34 H34A . 0.9900 ?
    C34 H34B . 0.9900 ?
    C35 N2 . 1.442(3) ?
    C35 H35A . 0.9900 ?
    C35 H35B . 0.9900 ?
    C36 O1 . 1.213(3) ?
    C36 N2 . 1.354(3) ?
    N2 H2B . 0.8800 ?
loop_
    _geom_angle_atom_site_label_1
    _geom_angle_atom_site_label_2
    _geom_angle_atom_site_label_3
    _geom_angle_site_symmetry_1
    _geom_angle_site_symmetry_3
    _geom_angle
    _geom_angle_publ_flag
    C19 B1 C1 . . 109.42(16) ?
    C19 B1 C7 . . 112.06(17) ?
    C1 B1 C7 . . 107.72(17) ?
    C19 B1 C13 . . 107.26(17) ?
    C1 B1 C13 . . 111.14(17) ?
    C7 B1 C13 . . 109.28(16) ?
    C36 N3 H3A . . 120.0 ?
    C36 N3 H3B . . 120.0 ?
    H3A N3 H3B . . 120.0 ?
    C6 C1 C2 . . 114.62(18) ?
    C6 C1 B1 . . 124.18(17) ?
    C2 C1 B1 . . 121.19(17) ?
    C3 C2 C1 . . 123.23(19) ?
    C3 C2 H2A . . 118.4 ?
    C1 C2 H2A . . 118.4 ?
    C2 C3 C4 . . 120.0(2) ?
    C2 C3 H3C . . 120.0 ?
    C4 C3 H3C . . 120.0 ?
    C5 C4 C3 . . 118.91(19) ?
    C5 C4 H4A . . 120.5 ?
    C3 C4 H4A . . 120.5 ?
    C4 C5 C6 . . 120.28(19) ?
    C4 C5 H5A . . 119.9 ?
    C6 C5 H5A . . 119.9 ?
    C1 C6 C5 . . 123.0(2) ?
    C1 C6 H6A . . 118.5 ?
    C5 C6 H6A . . 118.5 ?
    C12 C7 C8 . . 115.1(2) ?
    C12 C7 B1 . . 121.28(19) ?
    C8 C7 B1 . . 123.6(2) ?
    C9 C8 C7 . . 122.1(2) ?
    C9 C8 H8A . . 118.9 ?
    C7 C8 H8A . . 118.9 ?
    C8 C9 C10 . . 120.9(2) ?
    C8 C9 H9A . . 119.6 ?
    C10 C9 H9A . . 119.6 ?
    C11 C10 C9 . . 119.1(2) ?
    C11 C10 H10A . . 120.4 ?
    C9 C10 H10A . . 120.4 ?
    C10 C11 C12 . . 119.6(2) ?
    C10 C11 H11A . . 120.2 ?
    C12 C11 H11A . . 120.2 ?
    C11 C12 C7 . . 123.1(2) ?
    C11 C12 H12A . . 118.4 ?
    C7 C12 H12A . . 118.4 ?
    C18 C13 C14 . . 114.7(2) ?
    C18 C13 B1 . . 124.62(18) ?
    C14 C13 B1 . . 120.70(18) ?
    C15 C14 C13 . . 123.0(2) ?
    C15 C14 H14A . . 118.5 ?
    C13 C14 H14A . . 118.5 ?
    C16 C15 C14 . . 120.1(2) ?
    C16 C15 H15A . . 119.9 ?
    C14 C15 H15A . . 119.9 ?
    C15 C16 C17 . . 118.9(2) ?
    C15 C16 H16A . . 120.5 ?
    C17 C16 H16A . . 120.5 ?
    C18 C17 C16 . . 120.3(2) ?
    C18 C17 H17A . . 119.8 ?
    C16 C17 H17A . . 119.8 ?
    C17 C18 C13 . . 123.0(2) ?
    C17 C18 H18A . . 118.5 ?
    C13 C18 H18A . . 118.5 ?
    C24 C19 C20 . . 115.00(19) ?
    C24 C19 B1 . . 119.75(19) ?
    C20 C19 B1 . . 125.24(19) ?
    C19 C20 C21 . . 122.4(2) ?
    C19 C20 H20A . . 118.8 ?
    C21 C20 H20A . . 118.8 ?
    C22 C21 C20 . . 120.5(2) ?
    C22 C21 H21A . . 119.8 ?
    C20 C21 H21A . . 119.8 ?
    C21 C22 C23 . . 118.9(2) ?
    C21 C22 H22A . . 120.5 ?
    C23 C22 H22A . . 120.5 ?
    C22 C23 C24 . . 120.1(2) ?
    C22 C23 H23A . . 120.0 ?
    C24 C23 H23A . . 120.0 ?
    C19 C24 C23 . . 123.1(2) ?
    C19 C24 H24A . . 118.4 ?
    C23 C24 H24A . . 118.4 ?
    N1 C25 C26 . . 122.1(2) ?
    N1 C25 H25A . . 118.9 ?
    C26 C25 H25A . . 118.9 ?
    C27 C26 C25 . . 119.3(2) ?
    C27 C26 H26A . . 120.3 ?
    C25 C26 H26A . . 120.3 ?
    C26 C27 C28 . . 120.2(2) ?
    C26 C27 H27A . . 119.9 ?
    C28 C27 H27A . . 119.9 ?
    C29 C28 C27 . . 119.1(2) ?
    C29 C28 C33 . . 118.9(2) ?
    C27 C28 C33 . . 122.0(2) ?
    N1 C29 C30 . . 122.30(19) ?
    N1 C29 C28 . . 118.08(19) ?
    C30 C29 C28 . . 119.6(2) ?
    C31 C30 C29 . . 119.3(2) ?
    C31 C30 H30A . . 120.4 ?
    C29 C30 H30A . . 120.4 ?
    C30 C31 C32 . . 121.8(2) ?
    C30 C31 H31A . . 119.1 ?
    C32 C31 H31A . . 119.1 ?
    C33 C32 C31 . . 119.8(2) ?
    C33 C32 H32A . . 120.1 ?
    C31 C32 H32A . . 120.1 ?
    C32 C33 C28 . . 120.6(2) ?
    C32 C33 H33A . . 119.7 ?
    C28 C33 H33A . . 119.7 ?
    N1 C34 C35 . . 111.8(2) ?
    N1 C34 H34A . . 109.3 ?
    C35 C34 H34A . . 109.3 ?
    N1 C34 H34B . . 109.3 ?
    C35 C34 H34B . . 109.3 ?
    H34A C34 H34B . . 107.9 ?
    N2 C35 C34 . . 114.2(2) ?
    N2 C35 H35A . . 108.7 ?
    C34 C35 H35A . . 108.7 ?
    N2 C35 H35B . . 108.7 ?
    C34 C35 H35B . . 108.7 ?
    H35A C35 H35B . . 107.6 ?
    O1 C36 N2 . . 121.7(2) ?
    O1 C36 N3 . . 123.0(2) ?
    N2 C36 N3 . . 115.3(2) ?
    C25 N1 C29 . . 120.98(19) ?
    C25 N1 C34 . . 117.2(2) ?
    C29 N1 C34 . . 121.74(19) ?
    C36 N2 C35 . . 121.83(19) ?
    C36 N2 H2B . . 119.1 ?
    C35 N2 H2B . . 119.1 ?
loop_
    _geom_torsion_atom_site_label_1
    _geom_torsion_atom_site_label_2
    _geom_torsion_atom_site_label_3
    _geom_torsion_atom_site_label_4
    _geom_torsion_site_symmetry_1
    _geom_torsion_site_symmetry_2
    _geom_torsion_site_symmetry_3
    _geom_torsion_site_symmetry_4
    _geom_torsion
    _geom_torsion_publ_flag
    C19 B1 C1 C6 . . . . 10.8(3) ?
    C7 B1 C1 C6 . . . . 132.9(2) ?
    C13 B1 C1 C6 . . . . -107.5(2) ?
    C19 B1 C1 C2 . . . . -170.64(19) ?
    C7 B1 C1 C2 . . . . -48.6(3) ?
    C13 B1 C1 C2 . . . . 71.1(2) ?
    C6 C1 C2 C3 . . . . 1.0(3) ?
    B1 C1 C2 C3 . . . . -177.6(2) ?
    C1 C2 C3 C4 . . . . -1.0(3) ?
    C2 C3 C4 C5 . . . . 0.3(3) ?
    C3 C4 C5 C6 . . . . 0.3(3) ?
    C2 C1 C6 C5 . . . . -0.4(3) ?
    B1 C1 C6 C5 . . . . 178.2(2) ?
    C4 C5 C6 C1 . . . . -0.2(3) ?
    C19 B1 C7 C12 . . . . 78.1(3) ?
    C1 B1 C7 C12 . . . . -42.3(3) ?
    C13 B1 C7 C12 . . . . -163.18(19) ?
    C19 B1 C7 C8 . . . . -102.9(2) ?
    C1 B1 C7 C8 . . . . 136.7(2) ?
    C13 B1 C7 C8 . . . . 15.9(3) ?
    C12 C7 C8 C9 . . . . -0.1(3) ?
    B1 C7 C8 C9 . . . . -179.3(2) ?
    C7 C8 C9 C10 . . . . -0.2(4) ?
    C8 C9 C10 C11 . . . . 0.9(4) ?
    C9 C10 C11 C12 . . . . -1.3(4) ?
    C10 C11 C12 C7 . . . . 1.0(4) ?
    C8 C7 C12 C11 . . . . -0.3(3) ?
    B1 C7 C12 C11 . . . . 178.9(2) ?
    C19 B1 C13 C18 . . . . -137.6(2) ?
    C1 B1 C13 C18 . . . . -18.1(3) ?
    C7 B1 C13 C18 . . . . 100.7(2) ?
    C19 B1 C13 C14 . . . . 43.7(2) ?
    C1 B1 C13 C14 . . . . 163.26(18) ?
    C7 B1 C13 C14 . . . . -78.0(2) ?
    C18 C13 C14 C15 . . . . 0.5(3) ?
    B1 C13 C14 C15 . . . . 179.3(2) ?
    C13 C14 C15 C16 . . . . 1.3(4) ?
    C14 C15 C16 C17 . . . . -1.6(4) ?
    C15 C16 C17 C18 . . . . 0.2(4) ?
    C16 C17 C18 C13 . . . . 1.7(4) ?
    C14 C13 C18 C17 . . . . -2.0(3) ?
    B1 C13 C18 C17 . . . . 179.3(2) ?
    C1 B1 C19 C24 . . . . -74.9(2) ?
    C7 B1 C19 C24 . . . . 165.72(18) ?
    C13 B1 C19 C24 . . . . 45.8(2) ?
    C1 B1 C19 C20 . . . . 103.8(2) ?
    C7 B1 C19 C20 . . . . -15.6(3) ?
    C13 B1 C19 C20 . . . . -135.6(2) ?
    C24 C19 C20 C21 . . . . -1.3(3) ?
    B1 C19 C20 C21 . . . . -180.0(2) ?
    C19 C20 C21 C22 . . . . 0.6(3) ?
    C20 C21 C22 C23 . . . . 0.4(3) ?
    C21 C22 C23 C24 . . . . -0.8(3) ?
    C20 C19 C24 C23 . . . . 0.9(3) ?
    B1 C19 C24 C23 . . . . 179.7(2) ?
    C22 C23 C24 C19 . . . . 0.0(3) ?
    N1 C25 C26 C27 . . . . -2.1(3) ?
    C25 C26 C27 C28 . . . . 3.5(3) ?
    C26 C27 C28 C29 . . . . -1.3(3) ?
    C26 C27 C28 C33 . . . . 177.7(2) ?
    C27 C28 C29 N1 . . . . -2.4(3) ?
    C33 C28 C29 N1 . . . . 178.66(19) ?
    C27 C28 C29 C30 . . . . 178.6(2) ?
    C33 C28 C29 C30 . . . . -0.3(3) ?
    N1 C29 C30 C31 . . . . -178.4(2) ?
    C28 C29 C30 C31 . . . . 0.5(3) ?
    C29 C30 C31 C32 . . . . -0.3(4) ?
    C30 C31 C32 C33 . . . . -0.1(4) ?
    C31 C32 C33 C28 . . . . 0.2(4) ?
    C29 C28 C33 C32 . . . . 0.0(3) ?
    C27 C28 C33 C32 . . . . -179.0(2) ?
    N1 C34 C35 N2 . . . . -54.0(3) ?
    C26 C25 N1 C29 . . . . -1.7(3) ?
    C26 C25 N1 C34 . . . . -179.3(2) ?
    C30 C29 N1 C25 . . . . -177.2(2) ?
    C28 C29 N1 C25 . . . . 3.8(3) ?
    C30 C29 N1 C34 . . . . 0.3(3) ?
    C28 C29 N1 C34 . . . . -178.71(19) ?
    C35 C34 N1 C25 . . . . 93.1(3) ?
    C35 C34 N1 C29 . . . . -84.5(3) ?
    O1 C36 N2 C35 . . . . 13.3(3) ?
    N3 C36 N2 C35 . . . . -169.2(2) ?
    C34 C35 N2 C36 . . . . -77.0(3) ?
loop_
    _geom_hbond_atom_site_label_D
    _geom_hbond_atom_site_label_H
    _geom_hbond_atom_site_label_A
    _geom_hbond_site_symmetry_A
    _geom_hbond_distance_DH
    _geom_hbond_distance_HA
    _geom_hbond_distance_DA
    _geom_hbond_angle_DHA
    C30 H30A O1 8_544 0.95 2.30 3.173(3) 153
    N2 H2B Cg2 4_545 0.88 2.62 3.483(2) 168
    C26 H26A Cg1 8_545 0.95 2.61 3.438(3) 146
    C27 H27A Cg2 3_455 0.95 2.68 3.572(3) 157
