# Supplementary material for: 1-(2-Ureidoeth­yl)quinolinium tetra­phenyl­borate
Source: Acta Crystallogr Sect E Struct Rep Online. 2011 Jul 13;67(Pt 8):o2031. doi: 10.1107/S1600536811027218 (PMC3213480; doi:10.1107/S1600536811027218)
Supplement: Supplementary file 2 [file e-67-o2031-Isup2.hkl]

# 
# h,k,l, Fc-squared, Fo-squared, sigma(Fo-squared) and status flag 
# 
data_I
_shelx_title ' Z in Aba2' 
_shelx_refln_list_code          4 
_shelx_F_calc_maximum      449.35 
_exptl_crystal_F_000      2272.00 
_reflns_d_resolution_high  0.8408 
 
loop_ 
 _symmetry_equiv_pos_as_xyz 
 'x, y, z' 
 '-x, -y, z' 
 'x+1/2, -y+1/2, z' 
 '-x+1/2, y+1/2, z' 
 'x, y+1/2, z+1/2' 
 '-x, -y+1/2, z+1/2' 
 'x+1/2, -y+1, z+1/2' 
 '-x+1/2, y+1, z+1/2' 
 
_cell_length_a    25.5434 
_cell_length_b    18.7954 
_cell_length_c    12.0837 
_cell_angle_alpha  90.000 
_cell_angle_beta   90.000 
_cell_angle_gamma  90.000 
 
_shelx_F_squared_multiplier     1.000 
 
loop_ 
 _refln_index_h 
 _refln_index_k 
 _refln_index_l 
 _refln_F_squared_calc 
 _refln_F_squared_meas 
 _refln_F_squared_sigma 
 _refln_observed_status 
   2   0   0    12579.13    12131.39    431.57 o 
   4   0   0    80755.43    77701.18   1110.78 o 
   6   0   0   151215.69   154043.86   2191.93 o 
   8   0   0     8372.22     7993.37    104.20 o 
  10   0   0       69.09       41.01      9.25 o 
  12   0   0    28017.51    30829.23    343.11 o 
  14   0   0    24876.36    25914.60    326.78 o 
  16   0   0      221.81      275.83     17.33 o 
  18   0   0        2.78       18.16     10.33 o 
  20   0   0       30.68       30.43     21.55 o 
  22   0   0      325.31      228.85     33.10 o 
  24   0   0      748.15      706.57     59.76 o 
  26   0   0      334.04      372.82     62.59 o 
  28   0   0      601.94      628.27     75.89 o 
  30   0   0        5.25       84.11     63.57 o 
   0   2   0     4645.75     4269.65    572.52 o 
   3   2   0    14089.72    13337.55    136.59 o 
   4   2   0     2940.76     3276.37     36.55 o 
   5   2   0      303.95      254.56      8.75 o 
   6   2   0     1576.29     1551.37     20.42 o 
   7   2   0    14149.39    14364.41    137.28 o 
   8   2   0       72.27       94.26      6.91 o 
   9   2   0    65575.91    66622.95    578.29 o 
  10   2   0     8326.85     8899.65     78.23 o 
  11   2   0     1666.06     1909.16     22.91 o 
  12   2   0     1331.77     1579.49     21.06 o 
  13   2   0     5749.79     6195.01     58.21 o 
  14   2   0      130.45      103.16      9.13 o 
  15   2   0     3220.75     3275.56     38.31 o 
  16   2   0      695.30      717.16     16.72 o 
  17   2   0      407.19      482.81     15.82 o 
  18   2   0      851.35      798.27     22.44 o 
  19   2   0      122.09      152.07     15.08 o 
  20   2   0      684.45      698.81     24.32 o 
  21   2   0        2.49        7.70     16.59 o 
  22   2   0      783.20      706.98     25.63 o 
  23   2   0      296.74      283.11     26.20 o 
  24   2   0      298.37      251.07     26.76 o 
  25   2   0      100.14      178.43     27.19 o 
  26   2   0      553.60      506.11     33.39 o 
  27   2   0       10.52        1.17     23.96 o 
  28   2   0       45.19       56.21     37.79 o 
  29   2   0      171.22      203.99     63.77 o 
  30   2   0        8.08      -53.79     58.29 o 
   0   4   0   104563.88    95873.65   5106.89 o 
   1   4   0    38676.94    37236.10   1668.35 o 
   2   4   0   201917.27   187036.30   5344.95 o 
   3   4   0      444.42      397.93     12.63 o 
   4   4   0   154036.59   151762.00   1414.26 o 
   5   4   0      262.72      259.85      9.83 o 
   6   4   0      546.98      516.29     11.55 o 
   7   4   0    29281.84    29414.78    258.53 o 
   8   4   0       85.11      120.23      7.48 o 
   9   4   0     1620.68     1773.76     22.90 o 
  10   4   0    18589.05    18800.09    168.90 o 
  11   4   0      982.06     1045.96     18.01 o 
  12   4   0      655.22      614.01     13.78 o 
  13   4   0        9.58       11.76     10.61 o 
  14   4   0      862.90      937.28     20.63 o 
  15   4   0       80.97      100.71      9.74 o 
  16   4   0       17.47        6.68     10.74 o 
  17   4   0        1.59      -12.52     12.35 o 
  18   4   0      810.68      737.31     20.70 o 
  19   4   0     1417.39     1445.65     32.63 o 
  20   4   0      181.61      214.37     18.70 o 
  21   4   0      518.86      506.63     22.90 o 
  22   4   0        9.62       16.83     19.71 o 
  23   4   0     1050.30     1120.56     48.04 o 
  24   4   0       74.30        4.02     21.96 o 
  25   4   0      192.48       94.50     25.29 o 
  26   4   0        2.66      -11.38     24.18 o 
  27   4   0      183.94      146.32     28.14 o 
  28   4   0      167.04      132.49     38.43 o 
  29   4   0      418.44      338.32     38.98 o 
   0   6   0    29265.04    29121.79    362.54 o 
   1   6   0   105349.88   100969.70    944.82 o 
   2   6   0     5862.29     5646.98     62.87 o 
   3   6   0     6133.63     6416.00     61.26 o 
   4   6   0    11704.14    11216.53    109.72 o 
   5   6   0     1458.16     1322.28     18.74 o 
   6   6   0     9292.17     9065.04     84.83 o 
   7   6   0    10426.21    10610.98     98.52 o 
   8   6   0      531.10      504.95     12.50 o 
   9   6   0      501.27      512.48     17.86 o 
  10   6   0      323.59      338.50     11.23 o 
  11   6   0     3841.99     3695.68     41.11 o 
  12   6   0     2957.69     3071.76     36.28 o 
  13   6   0    13933.30    14224.99    124.18 o 
  14   6   0     3163.35     3189.39     35.84 o 
  15   6   0     2210.47     2051.91     32.98 o 
  16   6   0       78.45       78.06     16.32 o 
  17   6   0      389.37      377.69     20.37 o 
  18   6   0      111.17      110.96     17.15 o 
  19   6   0      129.09       81.70     13.73 o 
  20   6   0       68.39       81.81     16.10 o 
  21   6   0     1664.75     1718.29     37.93 o 
  22   6   0       34.67       67.38     19.48 o 
  23   6   0      223.80      210.73     20.96 o 
  24   6   0      318.39      341.57     29.19 o 
  25   6   0      137.97      123.06     50.17 o 
  26   6   0      115.68      125.33     31.61 o 
  27   6   0      184.65      184.24     33.09 o 
  28   6   0       83.83       51.93     31.62 o 
  29   6   0        2.67       13.60     31.28 o 
   0   8   0    13647.18    13079.25    151.18 o 
   1   8   0     1933.41     2261.93     27.79 o 
   2   8   0     2398.25     2392.74     33.40 o 
   3   8   0     2861.73     3104.31     40.26 o 
   4   8   0     7207.30     7615.27     73.47 o 
   5   8   0     6893.74     7010.84     68.54 o 
   6   8   0     3225.66     3845.77     39.43 o 
   7   8   0       24.37       29.26      6.84 o 
   8   8   0      650.29      566.60     13.34 o 
   9   8   0      129.12      140.06     11.87 o 
  10   8   0     9440.94     9845.83     88.93 o 
  11   8   0     2180.16     2289.26     28.23 o 
  12   8   0        4.03       20.33      9.07 o 
  13   8   0      707.53      713.91     24.10 o 
  14   8   0      266.14      310.10     17.88 o 
  15   8   0      155.41      143.49     16.78 o 
  16   8   0     3635.63     3442.77     53.48 o 
  17   8   0      844.37      785.86     26.55 o 
  18   8   0     1285.20     1259.63     37.34 o 
  19   8   0     3012.48     2910.56     50.03 o 
  20   8   0      136.38      117.04     18.86 o 
  21   8   0      609.90      629.26     28.91 o 
  22   8   0     1860.44     1846.10     44.57 o 
  23   8   0     2270.55     2203.81     72.10 o 
  24   8   0       62.53       51.25     26.81 o 
  25   8   0      279.92      217.22     54.52 o 
  26   8   0        0.01       12.09     34.88 o 
  27   8   0       86.82      138.82     40.60 o 
  28   8   0       12.83       51.80     56.44 o 
   0  10   0    28832.38    29787.33    334.59 o 
   1  10   0     1728.51     1797.39     22.79 o 
   2  10   0     1617.81     1449.42     22.82 o 
   3  10   0    23233.02    23789.64    226.94 o 
   4  10   0     8311.43     8421.20     76.91 o 
   5  10   0     5826.66     5733.14     55.38 o 
   6  10   0     1099.30     1121.43     18.58 o 
   7  10   0      824.41      880.37     23.14 o 
   8  10   0     5610.80     5526.74     55.25 o 
   9  10   0     3109.57     3108.62     35.88 o 
  10  10   0      159.25      153.18     12.00 o 
  11  10   0     3550.09     3607.17     47.89 o 
  12  10   0      234.87      239.73     17.79 o 
  13  10   0      171.36      166.05     17.66 o 
  14  10   0       38.51       18.29     15.90 o 
  15  10   0      600.41      564.96     23.16 o 
  16  10   0      815.55      779.04     27.87 o 
  17  10   0      642.47      649.19     26.21 o 
  18  10   0      253.95      262.27     21.22 o 
  19  10   0       12.02       -8.97     21.02 o 
  20  10   0      502.64      577.96     37.16 o 
  21  10   0      211.21      233.14     23.44 o 
  22  10   0        0.04      -29.85     19.90 o 
  23  10   0     1117.35     1020.04     37.39 o 
  24  10   0        6.89        9.08     21.31 o 
  25  10   0       50.36       73.22     37.61 o 
  26  10   0      152.67      150.96     33.77 o 
  27  10   0       15.44       40.80     39.57 o 
   0  12   0     2064.44     1983.94     37.16 o 
   1  12   0     1244.37     1143.67     22.78 o 
   2  12   0     2117.36     2008.90     29.92 o 
   3  12   0     4535.29     4553.15     53.92 o 
   4  12   0        5.30        0.23      4.16 o 
   5  12   0      486.66      513.01     15.20 o 
   6  12   0      202.22      266.71     14.88 o 
   7  12   0      466.39      529.50     17.80 o 
   8  12   0      492.67      513.74     17.45 o 
   9  12   0     1695.93     1688.95     29.43 o 
  10  12   0     1163.78     1154.00     27.29 o 
  11  12   0      392.52      397.04     26.60 o 
  12  12   0        0.29      -20.81     15.57 o 
  13  12   0      332.58      421.96     32.04 o 
  14  12   0       11.96       18.93     17.44 o 
  15  12   0      526.48      471.26     23.50 o 
  16  12   0      293.32      305.51     21.25 o 
  17  12   0      755.12      793.08     31.68 o 
  18  12   0      546.48      606.57     29.18 o 
  19  12   0       17.56       -7.48     19.36 o 
  20  12   0      195.88      175.86     27.04 o 
  21  12   0      339.87      356.31     27.10 o 
  22  12   0      129.47      122.89     23.79 o 
  23  12   0       90.37       67.16     23.65 o 
  24  12   0        2.39       -1.02     21.56 o 
  25  12   0       28.40       45.27     23.83 o 
   0  14   0      232.22      286.84     18.59 o 
   1  14   0     1114.01     1091.27     21.08 o 
   2  14   0      107.24      103.84     11.19 o 
   3  14   0     7944.36     7694.57     87.12 o 
   4  14   0      942.98      871.24     26.73 o 
   5  14   0     1106.40     1089.58     26.24 o 
   6  14   0        0.73      -17.65     11.77 o 
   7  14   0     1810.85     1837.96     32.30 o 
   8  14   0     1393.79     1395.01     28.87 o 
   9  14   0     1099.76     1119.46     29.49 o 
  10  14   0        1.68        5.09     18.08 o 
  11  14   0       60.66       24.18     17.71 o 
  12  14   0      137.75      105.01     17.24 o 
  13  14   0     1349.21     1263.10     35.81 o 
  14  14   0      196.32      182.53     22.91 o 
  15  14   0      423.17      428.11     31.00 o 
  16  14   0      694.63      619.58     30.02 o 
  17  14   0      481.62      507.11     29.28 o 
  18  14   0      778.29      806.47     34.12 o 
  19  14   0       12.58       -3.66     20.82 o 
  20  14   0        1.14      -31.26     20.84 o 
  21  14   0       22.26       19.26     24.93 o 
  22  14   0       69.18       76.69     23.84 o 
  23  14   0        6.18       -9.17     23.20 o 
   0  16   0      783.18      788.09     28.13 o 
   1  16   0      103.98      100.63     17.02 o 
   2  16   0     2677.00     2737.39     43.74 o 
   3  16   0     1643.20     1638.46     31.23 o 
   4  16   0      133.93      105.76     12.12 o 
   5  16   0      516.76      560.91     31.76 o 
   6  16   0      959.86      921.63     28.98 o 
   7  16   0      499.75      506.97     19.86 o 
   8  16   0      356.18      353.76     22.10 o 
   9  16   0        6.04        2.99     16.07 o 
  10  16   0     1307.59     1166.33     33.54 o 
  11  16   0       12.11       15.55     18.51 o 
  12  16   0       12.25       -5.41     19.42 o 
  13  16   0      491.55      564.84     29.19 o 
  14  16   0        0.97        7.37     20.04 o 
  15  16   0     1171.90     1189.07     44.79 o 
  16  16   0       49.47       76.29     22.87 o 
  17  16   0        0.51       -0.41     22.03 o 
  18  16   0      555.69      575.20     33.07 o 
  19  16   0        0.20       32.07     23.45 o 
  20  16   0      544.87      711.12     37.10 o 
  21  16   0      186.67      218.47     44.13 o 
   0  18   0      237.27      243.02     29.38 o 
   1  18   0       35.49       33.43     17.62 o 
   2  18   0      237.00      257.62     28.18 o 
   3  18   0      998.41     1012.13     26.83 o 
   4  18   0     1636.08     1364.35    104.05 o 
   5  18   0     3598.95     3572.28     63.41 o 
   6  18   0      527.19      531.61     23.64 o 
   7  18   0       25.15       44.86     18.00 o 
   8  18   0        3.69       10.15     19.30 o 
   9  18   0       37.78        2.05     19.70 o 
  10  18   0        4.09        1.49     19.65 o 
  11  18   0      715.30      736.09     36.07 o 
  12  18   0      205.80      232.05     32.54 o 
  13  18   0       12.42       24.58     20.57 o 
  14  18   0       38.65       29.32     21.07 o 
  15  18   0       79.62      135.55     36.66 o 
  16  18   0      261.73      317.60     29.57 o 
  17  18   0       32.60       20.43     23.81 o 
  18  18   0      139.54       96.26     28.40 o 
   0  20   0      417.04      418.34     37.02 o 
   1  20   0       49.34       55.89     20.01 o 
   2  20   0        0.83        5.19     19.63 o 
   3  20   0      320.72      278.69     24.57 o 
   4  20   0       14.91       24.02     20.97 o 
   5  20   0      215.87      153.84     26.56 o 
   6  20   0      368.64      419.28     31.23 o 
   7  20   0      144.42      157.62     23.16 o 
   8  20   0      139.46      136.16     22.81 o 
   9  20   0      367.98      333.02     27.20 o 
  10  20   0        8.83        9.96     22.40 o 
  11  20   0       14.06       35.83     22.81 o 
  12  20   0      789.36      734.90     34.91 o 
  13  20   0       68.65       82.73     24.88 o 
   0  22   0     1684.42     1770.19    161.57 o 
   1  22   0      467.24      656.99     35.51 o 
   2  22   0      444.88      418.49     31.66 o 
   3  22   0       37.03      -13.40     30.46 o 
   4  22   0        3.47        8.81     31.21 o 
   5  22   0      841.05      875.10     57.30 o 
   1   1   1    12478.43    12145.30     96.35 o 
   2   1   1     9142.00     9564.08     72.81 o 
   3   1   1    14666.35    14169.02    126.51 o 
   4   1   1     7009.89     6741.68     58.09 o 
   5   1   1    14965.99    14443.90    109.80 o 
   6   1   1    19901.24    19825.66    156.87 o 
   7   1   1    44465.60    44965.88    334.12 o 
   8   1   1     3036.47     3054.43     26.45 o 
   9   1   1      839.03      910.99     12.29 o 
  10   1   1     5047.58     5352.53     37.28 o 
  11   1   1     1657.69     1706.18     15.82 o 
  12   1   1     4904.32     5118.53     36.76 o 
  13   1   1     2597.27     2598.27     21.36 o 
  14   1   1      384.70      465.94     10.56 o 
  15   1   1     1565.44     1561.17     16.55 o 
  16   1   1     3267.97     3475.37     28.75 o 
  17   1   1      556.89      593.42     12.73 o 
  18   1   1      459.43      494.67     12.81 o 
  19   1   1      396.24      411.98     13.15 o 
  20   1   1      399.54      379.67     14.98 o 
  21   1   1      583.66      592.36     16.17 o 
  22   1   1      985.23      881.65     22.05 o 
  23   1   1       77.01      102.99     15.11 o 
  24   1   1      153.81      123.79     13.21 o 
  25   1   1       60.07       25.01     13.77 o 
  26   1   1      166.80      172.29     20.24 o 
  27   1   1        3.46       -6.77     21.78 o 
  28   1   1      276.06      258.53     26.73 o 
  29   1   1      162.87      137.61     38.93 o 
  30   1   1       15.27        6.36     36.06 o 
   1   3   1     8735.25     8508.37     72.63 o 
   2   3   1    19603.79    19267.45    145.20 o 
   3   3   1     2659.19     2648.26     24.45 o 
   4   3   1     8210.08     7939.68     65.19 o 
   5   3   1    18062.30    17763.52    119.42 o 
   6   3   1    26978.11    26680.71    171.31 o 
   7   3   1     5575.74     5293.05     37.76 o 
   8   3   1     3166.07     3220.86     25.28 o 
   9   3   1      362.12      363.29     10.93 o 
  10   3   1     8385.66     8376.54     56.19 o 
  11   3   1     1749.72     1814.67     16.46 o 
  12   3   1     2023.37     2077.23     21.96 o 
  13   3   1      463.48      471.89      8.97 o 
  14   3   1     2992.92     3086.53     28.18 o 
  15   3   1     2102.17     2180.96     20.95 o 
  16   3   1      171.95      218.97      9.03 o 
  17   3   1      274.91      321.74     10.49 o 
  18   3   1     1180.21     1231.36     18.63 o 
  19   3   1       45.39       64.39      9.87 o 
  20   3   1      345.27      352.06     13.75 o 
  21   3   1      637.22      664.41     17.77 o 
  22   3   1      158.27      137.86     14.44 o 
  23   3   1       16.29       -2.78     14.33 o 
  24   3   1      544.05      547.03     28.78 o 
  25   3   1      507.85      478.08     28.95 o 
  26   3   1      186.09      159.21     26.44 o 
  27   3   1      182.35      174.32     23.85 o 
  28   3   1        7.85        9.25     20.18 o 
  29   3   1       77.64       32.86     22.58 o 
  30   3   1       66.16       61.67     27.73 o 
   1   5   1    10592.33    10451.21     74.93 o 
   2   5   1    17483.10    16729.32    105.51 o 
   3   5   1     2740.60     2678.22     21.24 o 
   4   5   1    27821.60    26639.56    171.37 o 
   5   5   1     2942.39     2948.10     23.49 o 
   6   5   1     4796.71     4937.73     37.31 o 
   7   5   1     3597.60     3864.51     29.64 o 
   8   5   1      798.89      854.55     10.71 o 
   9   5   1    13528.65    13598.92     82.79 o 
  10   5   1     3197.82     3095.58     23.73 o 
  11   5   1      599.98      594.81     10.46 o 
  12   5   1     2833.56     2780.64     24.01 o 
  13   5   1     3541.98     3654.31     28.63 o 
  14   5   1     1224.95     1114.90     14.00 o 
  15   5   1     1908.50     1861.00     20.18 o 
  16   5   1     1272.60     1278.78     18.26 o 
  17   5   1      108.26      130.57     10.76 o 
  18   5   1     1280.87     1305.24     30.01 o 
  19   5   1     1972.36     1917.68     29.54 o 
  20   5   1      243.87      208.58     15.06 o 
  21   5   1      824.66      780.87     19.32 o 
  22   5   1       42.27       38.49     13.37 o 
  23   5   1       85.92       83.22     14.78 o 
  24   5   1      328.09      337.49     21.20 o 
  25   5   1      888.90      925.72     30.73 o 
  26   5   1      351.17      399.18     32.95 o 
  27   5   1      320.88      339.25     26.29 o 
  28   5   1       42.69       59.15     20.38 o 
  29   5   1      182.95      194.05     27.50 o 
   1   7   1     6846.04     6832.62     43.67 o 
   2   7   1    38716.17    38931.23    249.19 o 
   3   7   1     2312.32     2495.44     18.74 o 
   4   7   1     9577.66     9360.40     60.00 o 
   5   7   1      991.06     1097.45     11.63 o 
   6   7   1     1152.77     1181.60     14.28 o 
   7   7   1     5369.99     5567.29     40.04 o 
   8   7   1      914.47      978.68     12.19 o 
   9   7   1      699.82      745.44     11.05 o 
  10   7   1      726.97      796.90     12.81 o 
  11   7   1       90.74       89.10      5.75 o 
  12   7   1      172.96      223.72      6.86 o 
  13   7   1     2688.70     2435.15     23.87 o 
  14   7   1     5086.54     5023.72     40.82 o 
  15   7   1      177.83      173.19     10.88 o 
  16   7   1      446.22      452.57     14.73 o 
  17   7   1     3038.45     3033.35     34.93 o 
  18   7   1     1166.94     1102.41     23.75 o 
  19   7   1     1545.29     1513.22     25.52 o 
  20   7   1     2327.84     2228.51     34.08 o 
  21   7   1      527.40      505.21     17.68 o 
  22   7   1      455.07      480.50     18.65 o 
  23   7   1     1533.35     1527.37     57.49 o 
  24   7   1      242.95      118.15     20.49 o 
  25   7   1       70.02       84.53     19.36 o 
  26   7   1       40.67       46.88     24.14 o 
  27   7   1      204.89      246.37     24.95 o 
  28   7   1       33.10       -5.05     21.27 o 
   1   9   1     7787.85     7492.85     46.01 o 
   2   9   1     3890.29     4128.58     29.38 o 
   3   9   1     6190.92     6280.98     40.84 o 
   4   9   1    17302.82    17389.99    108.42 o 
   5   9   1      214.58      238.03      7.32 o 
   6   9   1      645.20      556.79      9.38 o 
   7   9   1     1088.99      975.58     11.74 o 
   8   9   1     2506.23     2704.89     22.46 o 
   9   9   1      405.24      466.75      9.78 o 
  10   9   1     1199.17     1302.04     14.84 o 
  11   9   1     3081.21     3048.47     27.15 o 
  12   9   1       61.54       54.75      8.30 o 
  13   9   1     3020.91     3117.01     32.83 o 
  14   9   1      340.65      318.53     13.77 o 
  15   9   1     2064.71     1953.50     28.86 o 
  16   9   1     2656.10     2527.35     32.10 o 
  17   9   1      285.42      275.11     15.86 o 
  18   9   1      894.85      832.92     21.10 o 
  19   9   1      179.87      169.13     14.03 o 
  20   9   1      503.40      505.37     18.21 o 
  21   9   1      230.26      230.64     17.10 o 
  22   9   1     1078.38     1076.22     26.67 o 
  23   9   1      282.49      298.11     19.53 o 
  24   9   1        6.48       -1.78     16.54 o 
  25   9   1       65.29       73.02     26.55 o 
  26   9   1       65.35      103.74     21.05 o 
  27   9   1      253.74      303.97     26.97 o 
   1  11   1     1310.90     1297.45     15.08 o 
   2  11   1     1947.14     1947.16     17.36 o 
   3  11   1     4776.00     4761.52     36.64 o 
   4  11   1      659.58      692.17     10.75 o 
   5  11   1     1968.33     1994.77     19.56 o 
   6  11   1     2719.78     2616.96     21.98 o 
   7  11   1     2172.40     2283.40     21.30 o 
   8  11   1       61.10       54.80      7.39 o 
   9  11   1     2154.66     2194.83     21.97 o 
  10  11   1     1153.16     1100.23     20.13 o 
  11  11   1       80.43      100.22      9.93 o 
  12  11   1     1562.35     1522.59     23.28 o 
  13  11   1        3.76       -0.32     11.03 o 
  14  11   1      456.74      462.26     15.91 o 
  15  11   1      784.13      806.95     20.90 o 
  16  11   1     1470.80     1354.90     29.07 o 
  17  11   1      529.48      541.10     19.10 o 
  18  11   1      948.99      922.61     22.79 o 
  19  11   1      466.04      500.72     18.34 o 
  20  11   1      797.15      784.29     21.83 o 
  21  11   1       63.01       73.72     15.06 o 
  22  11   1      322.23      321.90     20.07 o 
  23  11   1       40.51       15.30     15.67 o 
  24  11   1       56.38       42.15     18.27 o 
  25  11   1      109.10      120.52     21.11 o 
  26  11   1       76.49       92.30     21.65 o 
   1  13   1     1145.43     1155.19     17.62 o 
   2  13   1     2752.96     2625.21     22.55 o 
   3  13   1     3112.18     2935.73     26.43 o 
   4  13   1     1145.63     1159.54     22.31 o 
   5  13   1      407.71      434.12     11.15 o 
   6  13   1      654.46      658.73     13.48 o 
   7  13   1     1430.93     1426.02     19.54 o 
   8  13   1      828.04      790.80     15.86 o 
   9  13   1      505.69      527.56     18.41 o 
  10  13   1      665.14      632.50     20.58 o 
  11  13   1      345.27      360.49     15.75 o 
  12  13   1     1039.60      946.28     22.74 o 
  13  13   1       67.89       50.56     12.71 o 
  14  13   1        6.78       -5.43     12.02 o 
  15  13   1      583.87      554.76     18.91 o 
  16  13   1      765.61      752.35     20.95 o 
  17  13   1       12.90        7.57     13.91 o 
  18  13   1      175.71      168.41     20.70 o 
  19  13   1      525.16      575.35     21.54 o 
  20  13   1       23.46       19.77     14.91 o 
  21  13   1       99.38      112.66     16.93 o 
  22  13   1        6.06       -2.11     15.71 o 
  23  13   1       71.31       53.13     17.85 o 
  24  13   1       84.12       74.58     17.49 o 
   1  15   1     1540.26     1457.35     19.33 o 
   2  15   1     1119.98     1132.94     18.92 o 
   3  15   1     2256.42     2132.11     23.58 o 
   4  15   1      500.48      531.15     16.42 o 
   5  15   1     1149.55     1076.20     18.39 o 
   6  15   1     1138.52     1048.82     19.98 o 
   7  15   1      902.46      828.81     19.34 o 
   8  15   1       52.14       59.93     10.86 o 
   9  15   1     1052.07      994.94     20.47 o 
  10  15   1       16.99        5.31     10.82 o 
  11  15   1      225.93      173.94     14.74 o 
  12  15   1       27.78       31.64     12.17 o 
  13  15   1      602.54      556.40     19.23 o 
  14  15   1      251.38      230.63     15.53 o 
  15  15   1       32.13       23.92     14.23 o 
  16  15   1      482.33      503.74     20.83 o 
  17  15   1      372.65      389.16     19.88 o 
  18  15   1       20.08        7.41     16.14 o 
  19  15   1      349.58      420.59     20.66 o 
  20  15   1      133.06      125.35     17.62 o 
  21  15   1       59.43       41.49     16.64 o 
  22  15   1       57.15       24.50     16.72 o 
   1  17   1       96.88       88.99      9.65 o 
   2  17   1      485.50      510.54     19.37 o 
   3  17   1      412.31      416.41     14.47 o 
   4  17   1      880.90      878.04     18.87 o 
   5  17   1      862.30      861.51     19.64 o 
   6  17   1     1162.66     1134.65     22.05 o 
   7  17   1     1314.06     1204.21     22.66 o 
   8  17   1      301.64      251.33     13.98 o 
   9  17   1      311.88      309.66     16.04 o 
  10  17   1      149.14      157.85     15.05 o 
  11  17   1      380.41      389.22     19.12 o 
  12  17   1      120.91      126.42     15.73 o 
  13  17   1       32.54       45.28     15.18 o 
  14  17   1       33.06       30.49     14.67 o 
  15  17   1      106.63      118.04     22.98 o 
  16  17   1      211.18      229.10     18.31 o 
  17  17   1      303.05      329.13     20.08 o 
  18  17   1      227.13      253.16     20.86 o 
  19  17   1      235.98      307.04     21.32 o 
   1  19   1      207.37      201.45     15.88 o 
   2  19   1      132.48      133.26     14.72 o 
   3  19   1      706.81      744.77     20.62 o 
   4  19   1       67.62       41.55     13.28 o 
   5  19   1      101.43       99.07     14.58 o 
   6  19   1      709.52      651.35     26.16 o 
   7  19   1     1300.40     1251.89     26.89 o 
   8  19   1      154.95      224.94     15.88 o 
   9  19   1       48.82       37.84     14.63 o 
  10  19   1      264.31      317.41     18.73 o 
  11  19   1      168.23      203.47     17.72 o 
  12  19   1       18.72        8.52     15.04 o 
  13  19   1       28.63       27.36     15.35 o 
  14  19   1      288.91      334.29     23.73 o 
  15  19   1      133.80      176.92     18.47 o 
   1  21   1        7.86        5.81     15.40 o 
   2  21   1      126.71       84.90     16.01 o 
   3  21   1      383.22      383.56     20.98 o 
   4  21   1      782.90      884.66     28.18 o 
   5  21   1       86.41       83.65     20.61 o 
   6  21   1      348.97      328.13     28.23 o 
   7  21   1      179.87      315.53     24.79 o 
   8  21   1      141.34      163.07     20.12 o 
   9  21   1      491.40      520.67     24.04 o 
  10  21   1      629.21      641.54     24.14 o 
   0   0   2    18357.36    18350.42    263.88 o 
   2   0   2     3465.77     3429.89     38.90 o 
   4   0   2     2172.79     1927.84     25.14 o 
   6   0   2    27652.74    28062.60    246.28 o 
   8   0   2     4925.07     5490.60     50.57 o 
  10   0   2     6540.35     6661.17     68.70 o 
  12   0   2    20439.26    21861.99    184.46 o 
  14   0   2     1390.50     1468.04     23.69 o 
  16   0   2     3492.75     3524.68     39.45 o 
  18   0   2     3015.37     3159.03     41.29 o 
  20   0   2      148.96      167.44     15.23 o 
  22   0   2      128.95      143.97     17.63 o 
  24   0   2      284.13      315.19     28.26 o 
  26   0   2      505.88      527.76     39.16 o 
  28   0   2       25.28       -1.36     42.37 o 
  30   0   2      224.76      151.79     68.85 o 
   0   2   2    49184.94    49695.65    499.80 o 
   1   2   2    33703.29    33395.40    238.18 o 
   2   2   2    36618.85    37313.13    290.39 o 
   3   2   2    68691.24    70383.08    546.40 o 
   4   2   2     6951.30     6855.24     50.26 o 
   5   2   2     7935.83     7921.91     53.64 o 
   6   2   2     2828.52     2773.78     22.55 o 
   7   2   2    11464.42    11551.17     79.53 o 
   8   2   2     2054.79     2202.99     19.92 o 
   9   2   2     1292.03     1324.90     13.52 o 
  10   2   2      757.69      760.58     10.65 o 
  11   2   2     3007.82     3083.86     24.70 o 
  12   2   2     4745.92     5186.77     36.35 o 
  13   2   2     8819.53     9599.67     64.49 o 
  14   2   2     3120.82     3180.24     26.91 o 
  15   2   2     1075.77     1148.52     16.28 o 
  16   2   2     1476.65     1380.06     21.21 o 
  17   2   2      833.44      847.94     15.78 o 
  18   2   2      108.02       79.91      7.29 o 
  19   2   2      407.25      409.14     13.92 o 
  20   2   2     1824.44     1754.70     28.87 o 
  21   2   2        7.12      -13.30     11.06 o 
  22   2   2       98.37       90.01     12.66 o 
  23   2   2      875.99      811.96     21.65 o 
  24   2   2      528.88      503.85     24.08 o 
  25   2   2      946.81      927.06     28.10 o 
  26   2   2      122.34      114.75     21.93 o 
  27   2   2      835.46      960.73     39.83 o 
  28   2   2      176.11      163.16     28.28 o 
  29   2   2       99.22       48.65     30.36 o 
   0   4   2     7012.34     7278.02     67.99 o 
   1   4   2    16702.35    16275.61    102.53 o 
   2   4   2      938.82      981.33     11.53 o 
   3   4   2    36528.08    35885.56    221.66 o 
   4   4   2     4804.49     4717.40     32.91 o 
   5   4   2     4443.74     4568.47     56.57 o 
   6   4   2    11434.70    10946.34     79.23 o 
   7   4   2     5704.17     5508.69     37.28 o 
   8   4   2     4342.32     4225.48     30.96 o 
   9   4   2      762.77      722.86     10.59 o 
  10   4   2      903.61      937.98     12.09 o 
  11   4   2     5576.67     5687.76     40.88 o 
  12   4   2     2347.48     2382.92     22.10 o 
  13   4   2     9043.24     9437.83     64.80 o 
  14   4   2     1866.46     1846.12     18.04 o 
  15   4   2      789.47      844.27     13.14 o 
  16   4   2      885.39      835.02     14.26 o 
  17   4   2     3730.15     3671.79     32.19 o 
  18   4   2      109.08      113.36     10.87 o 
  19   4   2      432.30      395.70     15.62 o 
  20   4   2        0.68       -4.40      7.91 o 
  21   4   2      126.41      129.91     13.13 o 
  22   4   2      175.47      163.27     15.91 o 
  23   4   2       79.24       79.63     16.69 o 
  24   4   2      908.32      832.36     30.98 o 
  25   4   2      324.82      325.03     24.08 o 
  26   4   2      292.73      286.41     27.66 o 
  27   4   2      109.60      129.74     20.70 o 
  28   4   2      201.17      221.06     23.05 o 
  29   4   2      244.22      323.28     28.32 o 
   0   6   2    19257.01    18801.29    168.66 o 
   1   6   2    10416.84    10653.01     67.22 o 
   2   6   2     9005.00     8458.36     74.77 o 
   3   6   2    16279.10    16209.62    106.63 o 
   4   6   2     4669.16     4567.76     30.89 o 
   5   6   2     1759.04     1775.89     20.66 o 
   6   6   2     3183.02     3095.20     26.45 o 
   7   6   2     3848.51     4031.99     31.44 o 
   8   6   2     2694.26     2561.77     21.19 o 
   9   6   2     8366.53     8615.43     56.90 o 
  10   6   2     3485.10     3472.80     28.37 o 
  11   6   2     1510.19     1513.34     18.40 o 
  12   6   2     4971.94     5021.73     36.76 o 
  13   6   2      597.39      648.83     12.67 o 
  14   6   2      348.71      364.92     12.90 o 
  15   6   2      267.32      283.16     11.06 o 
  16   6   2       18.90       37.12      9.28 o 
  17   6   2      875.51      891.43     17.83 o 
  18   6   2     1740.52     1654.72     23.23 o 
  19   6   2     1634.45     1542.76     26.50 o 
  20   6   2      375.07      407.11     16.71 o 
  21   6   2     1070.88     1018.61     22.96 o 
  22   6   2      117.83      123.83     22.34 o 
  23   6   2       72.69       99.57     15.80 o 
  24   6   2     2158.03     2156.35     43.21 o 
  25   6   2       79.22       84.68     17.37 o 
  26   6   2      445.24      470.67     28.05 o 
  27   6   2       33.21       36.47     21.57 o 
  28   6   2      147.98      200.32     25.46 o 
   0   8   2     1429.37     1403.94     18.42 o 
   1   8   2     2742.48     2717.64     21.04 o 
   2   8   2     1086.11     1189.24     13.51 o 
   3   8   2     7023.55     7204.34     49.82 o 
   4   8   2     5552.26     5694.59     37.32 o 
   5   8   2      273.53      257.52      6.46 o 
   6   8   2     3061.30     3140.53     25.86 o 
   7   8   2     6294.83     6432.72     43.25 o 
   8   8   2      859.83      794.87     12.08 o 
   9   8   2     3115.94     3034.16     25.84 o 
  10   8   2     1505.59     1312.16     15.47 o 
  11   8   2     1380.39     1239.89     16.35 o 
  12   8   2        1.95       -7.13      7.15 o 
  13   8   2     1030.40     1042.90     16.10 o 
  14   8   2      249.00      268.50     10.31 o 
  15   8   2     1332.94     1361.93     20.83 o 
  16   8   2     1026.44     1041.06     34.01 o 
  17   8   2     1130.18     1091.65     24.40 o 
  18   8   2     2585.15     2366.89     38.26 o 
  19   8   2      612.33      564.99     18.35 o 
  20   8   2      507.62      531.12     18.34 o 
  21   8   2     1618.33     1468.80     27.36 o 
  22   8   2      186.89      153.01     14.86 o 
  23   8   2     1230.30     1133.15     29.37 o 
  24   8   2      792.02      770.48     25.63 o 
  25   8   2       74.70       70.82     17.77 o 
  26   8   2      259.14      295.49     22.21 o 
  27   8   2      104.67       67.81     21.28 o 
  28   8   2      834.56      877.40     46.39 o 
   0  10   2     4274.47     4116.66     40.57 o 
   1  10   2     3853.95     3728.40     28.05 o 
   2  10   2     8911.71     8440.54     56.28 o 
   3  10   2     3442.21     3481.49     27.36 o 
   4  10   2     2814.81     2637.79     21.45 o 
   5  10   2      897.67      833.37     12.47 o 
   6  10   2      324.39      332.37      8.54 o 
   7  10   2      551.50      482.07     12.92 o 
   8  10   2      454.21      435.60      9.83 o 
   9  10   2     1390.59     1477.93     17.58 o 
  10  10   2     2667.25     2555.71     24.90 o 
  11  10   2     3230.92     3162.69     32.29 o 
  12  10   2      670.49      659.64     14.90 o 
  13  10   2     1065.01     1030.96     20.45 o 
  14  10   2      408.33      468.74     16.48 o 
  15  10   2     1492.81     1462.64     26.16 o 
  16  10   2     4576.56     4603.08     49.57 o 
  17  10   2     3777.47     3746.04     44.01 o 
  18  10   2      600.28      669.68     19.54 o 
  19  10   2      471.78      473.92     20.59 o 
  20  10   2      153.84      135.56     15.98 o 
  21  10   2      260.36      230.20     16.22 o 
  22  10   2      606.39      637.40     21.02 o 
  23  10   2      511.52      528.35     20.40 o 
  24  10   2      290.06      331.04     21.07 o 
  25  10   2      567.31      659.50     33.66 o 
  26  10   2       38.95       55.59     20.09 o 
   0  12   2     4769.37     4533.07     51.30 o 
   1  12   2     2482.94     2361.49     23.01 o 
   2  12   2     3885.37     3752.64     30.20 o 
   3  12   2      223.81      209.11      8.07 o 
   4  12   2      324.88      346.83     10.58 o 
   5  12   2     1577.07     1550.11     17.86 o 
   6  12   2       95.22      109.13      8.11 o 
   7  12   2      952.20      947.41     15.77 o 
   8  12   2      136.01      205.26      9.97 o 
   9  12   2     2072.58     2026.10     23.82 o 
  10  12   2     1075.34     1066.74     20.37 o 
  11  12   2     1882.22     1842.81     25.81 o 
  12  12   2      660.96      661.57     16.58 o 
  13  12   2      878.36      829.38     22.14 o 
  14  12   2      201.15      181.81     14.34 o 
  15  12   2      659.91      677.33     20.20 o 
  16  12   2      626.12      609.09     19.04 o 
  17  12   2      170.43      144.45     14.73 o 
  18  12   2      255.20      281.79     17.75 o 
  19  12   2     1045.37     1050.16     25.16 o 
  20  12   2      215.63      205.26     17.27 o 
  21  12   2      210.26      180.77     17.83 o 
  22  12   2      224.71      271.26     19.95 o 
  23  12   2      382.38      384.61     20.34 o 
  24  12   2       30.87       54.38     17.09 o 
  25  12   2       82.30       67.41     21.75 o 
   0  14   2     3255.96     3306.45     42.99 o 
   1  14   2      381.21      350.46     10.17 o 
   2  14   2      392.62      383.04     11.19 o 
   3  14   2     2435.37     2395.63     25.27 o 
   4  14   2     1148.45     1137.16     16.79 o 
   5  14   2     1685.68     1623.93     24.68 o 
   6  14   2      713.43      659.18     14.01 o 
   7  14   2      127.62      123.79     11.97 o 
   8  14   2       72.44       70.85     10.93 o 
   9  14   2       83.20       99.19     11.66 o 
  10  14   2      714.40      679.59     17.52 o 
  11  14   2      366.85      336.34     15.71 o 
  12  14   2     1331.60     1306.05     25.95 o 
  13  14   2     1263.12     1263.31     26.69 o 
  14  14   2      676.07      688.71     21.37 o 
  15  14   2     1149.32     1173.01     27.76 o 
  16  14   2      218.36      222.15     15.98 o 
  17  14   2      954.54      919.17     23.84 o 
  18  14   2      995.44     1095.24     27.09 o 
  19  14   2     1279.63     1267.75     28.25 o 
  20  14   2      810.96      835.97     25.14 o 
  21  14   2      572.03      626.06     25.66 o 
  22  14   2      124.69      125.54     19.15 o 
  23  14   2       94.37      130.90     21.20 o 
   0  16   2     1223.99     1181.34     27.65 o 
   1  16   2     1523.70     1481.19     23.68 o 
   2  16   2     1235.36     1164.83     18.78 o 
   3  16   2     1771.79     1762.74     23.25 o 
   4  16   2      880.64      852.82     17.86 o 
   5  16   2      713.98      704.44     16.70 o 
   6  16   2      909.93      905.83     18.75 o 
   7  16   2       36.44       26.60     10.30 o 
   8  16   2      397.63      345.61     14.31 o 
   9  16   2     1833.14     1815.33     27.13 o 
  10  16   2      775.68      796.32     21.57 o 
  11  16   2      830.92      850.32     22.61 o 
  12  16   2      323.61      354.51     18.22 o 
  13  16   2      352.03      317.22     16.99 o 
  14  16   2        2.53       -0.91     14.16 o 
  15  16   2      125.35      162.67     16.31 o 
  16  16   2      301.93      303.84     20.50 o 
  17  16   2       14.14        7.63     15.15 o 
  18  16   2      666.25      651.12     24.26 o 
  19  16   2        2.57       -6.16     15.74 o 
  20  16   2      248.26      283.24     20.08 o 
   0  18   2      840.50      813.56     29.56 o 
   1  18   2     1113.51     1032.76     22.01 o 
   2  18   2      470.52      485.55     19.89 o 
   3  18   2      142.89      129.96     15.71 o 
   4  18   2       29.61       -0.40     11.11 o 
   5  18   2      411.03      377.55     17.29 o 
   6  18   2      139.84      159.13     15.15 o 
   7  18   2      580.94      577.90     19.08 o 
   8  18   2       88.54       71.92     11.90 o 
   9  18   2       37.67       69.80     13.91 o 
  10  18   2      683.27      661.17     21.33 o 
  11  18   2      373.99      379.97     19.78 o 
  12  18   2      148.08      133.44     16.63 o 
  13  18   2      399.83      439.96     21.75 o 
  14  18   2       17.29       32.93     16.93 o 
  15  18   2      174.78      189.36     18.17 o 
  16  18   2      207.41      218.36     18.72 o 
  17  18   2      109.20      106.69     18.27 o 
   0  20   2      204.44      263.81     26.07 o 
   1  20   2       80.88       91.51     16.36 o 
   2  20   2      594.61      602.87     22.45 o 
   3  20   2      139.61      177.73     18.56 o 
   4  20   2       16.34       22.73     14.21 o 
   5  20   2     1411.93     1409.40     29.49 o 
   6  20   2        2.50       -6.01     13.93 o 
   7  20   2      213.00      234.80     18.33 o 
   8  20   2      250.87      172.16     19.28 o 
   9  20   2      870.66      957.41     27.56 o 
  10  20   2       94.92      102.48     16.74 o 
  11  20   2       21.89       43.63     16.42 o 
  12  20   2       14.62      -13.08     15.55 o 
   0  22   2      118.05      152.49     26.93 o 
   1  22   2       37.35       49.95     17.43 o 
   2  22   2       92.77      149.52     21.47 o 
   3  22   2      184.59      224.69     24.63 o 
   1   1   3    32216.54    32367.48    214.05 o 
   2   1   3    25481.30    25949.34    166.54 o 
   3   1   3     7250.13     7215.96     46.70 o 
   4   1   3     8558.14     8163.54     52.24 o 
   5   1   3     1692.17     1674.44     14.73 o 
   6   1   3     3204.14     3185.58     23.58 o 
   7   1   3     1461.33     1468.01     13.89 o 
   8   1   3      459.43      497.77      8.16 o 
   9   1   3     4451.10     4416.35     30.46 o 
  10   1   3      809.13      870.74     12.78 o 
  11   1   3     4367.65     4477.69     30.67 o 
  12   1   3     1338.26     1279.71     14.19 o 
  13   1   3      305.30      372.78      8.51 o 
  14   1   3     2084.59     2115.05     18.72 o 
  15   1   3      567.69      562.22     11.79 o 
  16   1   3      384.77      387.25     10.99 o 
  17   1   3      404.21      410.79     12.78 o 
  18   1   3      509.41      462.23     12.64 o 
  19   1   3      514.95      497.40     13.27 o 
  20   1   3     1083.08     1082.82     18.60 o 
  21   1   3      106.03      116.51     12.57 o 
  22   1   3      160.51      157.19     14.06 o 
  23   1   3      774.85      771.16     22.96 o 
  24   1   3      290.52      264.83     22.21 o 
  25   1   3        0.09      -29.64     19.76 o 
  26   1   3       19.32       30.30     22.07 o 
  27   1   3      118.48      141.06     33.56 o 
  28   1   3      458.46      511.41     39.55 o 
  29   1   3       23.50      -15.67     41.57 o 
   1   3   3     7655.64     7517.55     48.47 o 
   2   3   3    23879.19    23553.36    138.75 o 
   3   3   3      962.90     1044.73     11.98 o 
   4   3   3     2617.01     2670.92     21.30 o 
   5   3   3     1130.46     1198.50     12.51 o 
   6   3   3     6984.78     7012.48     46.25 o 
   7   3   3     6480.87     6557.01     42.39 o 
   8   3   3     1662.23     1655.41     14.73 o 
   9   3   3      643.17      578.77      9.73 o 
  10   3   3      534.21      524.20     10.18 o 
  11   3   3     2987.62     3025.70     26.28 o 
  12   3   3     1696.64     1645.24     17.99 o 
  13   3   3      820.37      858.47     12.28 o 
  14   3   3       16.67        9.22      6.24 o 
  15   3   3     1644.97     1613.25     22.15 o 
  16   3   3      802.27      706.88     20.60 o 
  17   3   3      230.72      192.67     11.99 o 
  18   3   3      219.13      251.41     14.88 o 
  19   3   3     1407.80     1409.21     23.62 o 
  20   3   3     3892.89     3887.57     55.31 o 
  21   3   3      320.67      278.27     18.27 o 
  22   3   3      174.46      190.21     13.65 o 
  23   3   3      526.60      557.68     18.52 o 
  24   3   3      235.32      274.68     24.73 o 
  25   3   3      469.35      494.90     24.58 o 
  26   3   3       81.80      111.34     20.04 o 
  27   3   3      136.70      215.03     28.67 o 
  28   3   3       57.56       35.32     30.38 o 
  29   3   3      229.80      289.88     36.41 o 
   1   5   3      421.28      430.63      7.70 o 
   2   5   3      727.00      642.34      8.88 o 
   3   5   3     6377.47     6271.81     40.67 o 
   4   5   3     4072.15     4103.38     31.21 o 
   5   5   3     2587.08     2653.12     21.78 o 
   6   5   3     3821.78     3946.54     29.61 o 
   7   5   3     5016.98     5240.51     37.49 o 
   8   5   3     2925.72     2707.95     34.52 o 
   9   5   3     4641.50     4684.75     38.95 o 
  10   5   3     4183.54     3955.96     32.08 o 
  11   5   3     5557.75     5382.16     42.59 o 
  12   5   3      254.05      277.13      8.21 o 
  13   5   3     2855.62     2740.62     24.10 o 
  14   5   3      480.80      469.77     11.43 o 
  15   5   3      653.12      633.19     13.63 o 
  16   5   3      905.81      828.43     15.81 o 
  17   5   3     1994.95     1860.73     23.53 o 
  18   5   3        9.07      -11.39      9.84 o 
  19   5   3      984.23      985.25     21.33 o 
  20   5   3      715.71      773.61     21.36 o 
  21   5   3       84.95      102.56     14.42 o 
  22   5   3      136.96      147.43     17.83 o 
  23   5   3      451.00      451.75     20.42 o 
  24   5   3      114.12       90.74     16.10 o 
  25   5   3      106.56      109.92     15.49 o 
  26   5   3      162.19      191.63     21.96 o 
  27   5   3      348.76      324.43     24.69 o 
  28   5   3        8.19      -13.90     20.30 o 
   1   7   3     1453.50     1431.07     14.10 o 
   2   7   3     2201.48     2122.11     17.46 o 
   3   7   3     1950.45     2032.27     17.59 o 
   4   7   3      387.74      372.67      7.84 o 
   5   7   3    12325.66    12831.95     84.16 o 
   6   7   3      591.06      551.39     13.10 o 
   7   7   3     3841.97     3877.82     29.65 o 
   8   7   3      424.44      498.26     12.97 o 
   9   7   3      376.10      418.31      9.73 o 
  10   7   3     1715.20     1819.43     18.74 o 
  11   7   3     3068.35     3228.46     29.67 o 
  12   7   3     2736.45     2575.52     24.85 o 
  13   7   3      435.76      456.27     12.05 o 
  14   7   3       56.18       43.67      9.24 o 
  15   7   3      337.69      341.91     12.08 o 
  16   7   3      882.38      883.12     17.48 o 
  17   7   3     4331.88     4259.30     41.83 o 
  18   7   3     1071.48     1079.55     21.69 o 
  19   7   3      707.33      741.53     20.05 o 
  20   7   3     1536.28     1485.36     27.04 o 
  21   7   3     2478.53     2417.34     42.27 o 
  22   7   3      530.77      570.88     22.13 o 
  23   7   3      662.65      627.45     25.15 o 
  24   7   3      790.26      711.95     26.54 o 
  25   7   3      564.79      605.31     25.75 o 
  26   7   3      119.28      100.19     18.54 o 
  27   7   3      810.30      897.34     32.82 o 
  28   7   3      242.06      171.32     23.92 o 
   1   9   3      144.80      157.70      7.10 o 
   2   9   3     1528.51     1454.35     15.28 o 
   3   9   3       17.86       23.50      6.95 o 
   4   9   3     1772.99     1603.23     17.19 o 
   5   9   3     1826.92     1912.95     17.77 o 
   6   9   3      275.37      267.27      8.31 o 
   7   9   3      170.40      192.10      8.26 o 
   8   9   3      325.34      368.23      9.75 o 
   9   9   3      766.90      700.21     20.56 o 
  10   9   3      301.97      291.17     10.94 o 
  11   9   3      170.91      163.61      9.89 o 
  12   9   3     1686.01     1663.08     25.34 o 
  13   9   3     1010.09     1065.12     17.96 o 
  14   9   3     2993.98     2982.96     30.33 o 
  15   9   3      950.22      977.11     19.54 o 
  16   9   3       30.95       20.20     12.78 o 
  17   9   3      829.08      899.28     22.10 o 
  18   9   3      347.24      328.08     16.34 o 
  19   9   3        7.11        2.30     12.42 o 
  20   9   3     1839.78     1851.05     30.96 o 
  21   9   3      780.62      823.78     22.24 o 
  22   9   3     1248.94     1360.45     28.15 o 
  23   9   3      182.84      165.52     19.03 o 
  24   9   3      500.68      500.69     22.74 o 
  25   9   3      204.23      237.60     21.32 o 
  26   9   3       11.20      -20.25     18.70 o 
  27   9   3      427.32      497.33     27.13 o 
   1  11   3     1092.51     1005.21     13.47 o 
   2  11   3      905.85      866.26     12.53 o 
   3  11   3      868.45      872.93     14.53 o 
   4  11   3     2833.58     2750.46     27.61 o 
   5  11   3      267.11      290.38      9.38 o 
   6  11   3      307.10      316.04     10.17 o 
   7  11   3      637.26      660.70     13.21 o 
   8  11   3      438.03      431.35     12.03 o 
   9  11   3     3591.07     3452.45     35.06 o 
  10  11   3     1452.64     1346.31     20.16 o 
  11  11   3       42.77       14.75      9.42 o 
  12  11   3       35.06       33.91     10.52 o 
  13  11   3      202.29      206.76     13.26 o 
  14  11   3      375.19      394.20     16.54 o 
  15  11   3      573.87      572.47     23.31 o 
  16  11   3     1225.60     1186.63     25.46 o 
  17  11   3     1007.38      975.15     24.30 o 
  18  11   3      458.19      464.69     19.08 o 
  19  11   3      275.68      326.83     17.64 o 
  20  11   3     1641.87     1665.34     30.18 o 
  21  11   3      222.49      226.12     16.79 o 
  22  11   3       61.79       65.81     15.50 o 
  23  11   3      266.57      325.46     18.91 o 
  24  11   3      378.86      422.82     23.94 o 
  25  11   3      124.19      114.19     19.84 o 
   1  13   3     1166.20     1080.14     16.67 o 
   2  13   3      573.67      584.18     14.09 o 
   3  13   3      398.90      379.38     10.71 o 
   4  13   3     1130.84     1130.88     16.88 o 
   5  13   3      122.44      145.27     10.31 o 
   6  13   3     1390.18     1285.90     18.82 o 
   7  13   3       77.95       64.07      9.42 o 
   8  13   3      602.57      575.76     14.85 o 
   9  13   3      512.37      520.30     17.30 o 
  10  13   3     1645.55     1582.86     25.02 o 
  11  13   3      355.89      342.41     14.68 o 
  12  13   3      795.89      720.39     18.15 o 
  13  13   3     1105.27     1087.55     25.65 o 
  14  13   3     2622.74     2482.47     37.67 o 
  15  13   3      256.49      274.14     18.65 o 
  16  13   3      110.06      109.29     14.34 o 
  17  13   3      686.86      701.16     21.43 o 
  18  13   3      326.54      291.20     18.20 o 
  19  13   3      336.77      315.50     19.18 o 
  20  13   3      153.84      154.27     16.28 o 
  21  13   3      138.26      171.81     17.06 o 
  22  13   3      233.75      241.84     18.55 o 
  23  13   3      117.70      135.57     18.61 o 
   1  15   3     4234.96     4122.73     40.15 o 
   2  15   3     1683.35     1581.08     23.25 o 
   3  15   3      303.47      323.42     11.71 o 
   4  15   3      617.02      602.71     14.18 o 
   5  15   3     4889.73     4672.49     39.08 o 
   6  15   3     2384.54     2429.31     34.11 o 
   7  15   3      682.29      717.31     18.63 o 
   8  15   3      701.99      621.71     17.67 o 
   9  15   3       19.99        8.59      8.37 o 
  10  15   3      818.73      718.98     18.35 o 
  11  15   3      755.65      709.48     18.43 o 
  12  15   3      136.32      132.35     14.38 o 
  13  15   3      562.92      555.82     19.36 o 
  14  15   3      136.91      130.50     16.27 o 
  15  15   3      382.69      353.06     19.46 o 
  16  15   3      231.20      243.59     18.78 o 
  17  15   3      369.12      377.90     19.47 o 
  18  15   3      226.98      228.11     17.51 o 
  19  15   3      336.20      292.90     18.56 o 
  20  15   3      133.82      138.14     18.34 o 
  21  15   3      166.33      216.70     20.98 o 
   1  17   3       70.07       47.77     10.58 o 
   2  17   3       21.48       22.71      9.92 o 
   3  17   3        6.33       -3.48     10.50 o 
   4  17   3      107.69       89.62     12.29 o 
   5  17   3      247.12      249.04     14.28 o 
   6  17   3      106.25       90.84     12.26 o 
   7  17   3      156.05      174.58     13.76 o 
   8  17   3      475.88      454.52     16.87 o 
   9  17   3      272.23      279.82     16.99 o 
  10  17   3      473.36      438.53     18.71 o 
  11  17   3      844.93      811.42     23.11 o 
  12  17   3       22.48      -11.43     13.97 o 
  13  17   3       81.94       83.28     15.90 o 
  14  17   3      322.66      285.64     19.29 o 
  15  17   3      108.23      125.20     18.33 o 
  16  17   3      648.10      700.53     24.76 o 
  17  17   3       32.48       27.14     15.48 o 
  18  17   3       78.71       84.65     17.27 o 
   1  19   3      676.41      629.56     22.77 o 
   2  19   3        7.89        9.12     12.80 o 
   3  19   3      140.93      109.20     14.11 o 
   4  19   3       58.61       42.33     14.75 o 
   5  19   3       49.77        0.57     13.47 o 
   6  19   3      320.64      332.71     18.90 o 
   7  19   3      222.87      270.51     18.22 o 
   8  19   3      228.04      264.75     17.11 o 
   9  19   3       82.80       77.27     15.28 o 
  10  19   3        2.63        8.65     15.16 o 
  11  19   3       55.37       25.90     16.00 o 
  12  19   3      219.51      243.99     20.02 o 
  13  19   3      605.67      620.70     23.94 o 
  14  19   3      258.58      272.44     21.01 o 
   1  21   3       81.85       72.37     16.82 o 
   2  21   3       39.10       22.38     18.14 o 
   3  21   3       69.04       93.70     19.44 o 
   4  21   3        8.11       36.27     17.84 o 
   5  21   3       61.00       77.64     17.38 o 
   6  21   3       78.52       74.48     17.58 o 
   7  21   3      362.98      372.95     23.23 o 
   8  21   3      162.51      201.45     21.47 o 
   0   0   4    19949.62    20105.01    226.47 o 
   2   0   4    39779.95    40430.34    332.71 o 
   4   0   4    31291.11    33120.04    260.12 o 
   6   0   4    11739.03    11684.87     96.37 o 
   8   0   4      402.37      434.26     16.29 o 
  10   0   4     1174.88     1062.32     17.98 o 
  12   0   4     2084.34     2066.16     24.84 o 
  14   0   4      111.25      163.07     11.09 o 
  16   0   4    10653.05    10164.45    100.74 o 
  18   0   4     4768.24     4511.27     62.28 o 
  20   0   4      838.37      859.79     24.08 o 
  22   0   4      521.37      511.90     27.82 o 
  24   0   4      219.40      229.61     33.77 o 
  26   0   4       21.84       21.60     31.74 o 
  28   0   4       72.93       59.44     34.34 o 
   0   2   4     5049.46     5200.58     46.38 o 
   1   2   4     9349.84     9752.60     57.27 o 
   2   2   4     6506.06     6417.97     39.35 o 
   3   2   4    14458.56    14668.03     83.99 o 
   4   2   4     7069.70     7134.36     45.69 o 
   5   2   4     1553.76     1570.48     14.40 o 
   6   2   4     6075.58     6204.50     39.61 o 
   7   2   4     7448.03     8048.08     50.02 o 
   8   2   4    10623.14    10999.77     66.59 o 
   9   2   4      808.76      837.60     10.91 o 
  10   2   4     1422.26     1421.34     14.28 o 
  11   2   4     4134.67     4512.25     31.47 o 
  12   2   4      320.95      296.04      7.67 o 
  13   2   4       86.99       79.19      6.25 o 
  14   2   4      602.72      581.85     13.03 o 
  15   2   4     2879.44     2937.73     26.75 o 
  16   2   4      819.30      839.63     15.80 o 
  17   2   4      207.35      223.00     11.28 o 
  18   2   4     3388.20     3274.58     35.24 o 
  19   2   4     1900.55     1903.87     26.99 o 
  20   2   4     2114.51     2094.16     28.58 o 
  21   2   4     1958.72     1873.45     29.68 o 
  22   2   4       73.32       57.19     17.05 o 
  23   2   4      510.58      497.98     18.30 o 
  24   2   4       20.06       13.41     19.72 o 
  25   2   4      393.11      370.26     27.54 o 
  26   2   4      278.46      351.28     27.44 o 
  27   2   4      237.30      287.03     30.96 o 
  28   2   4      153.68      211.50     35.00 o 
  29   2   4      160.14      146.36     33.42 o 
   0   4   4      620.86      619.62     12.98 o 
   1   4   4     7017.77     6950.45     43.63 o 
   2   4   4     1032.15     1117.80     13.39 o 
   3   4   4      706.51      646.52      9.92 o 
   4   4   4     5887.00     6188.33     40.94 o 
   5   4   4     1690.92     1838.18     17.70 o 
   6   4   4     7567.78     7946.57     54.52 o 
   7   4   4     3170.48     3402.42     26.64 o 
   8   4   4     4721.85     4419.02     32.68 o 
   9   4   4     5930.95     6166.18     42.70 o 
  10   4   4     1911.97     2014.23     20.68 o 
  11   4   4       21.36       35.61      6.37 o 
  12   4   4      206.61      153.46      7.57 o 
  13   4   4      386.03      417.46     10.94 o 
  14   4   4     2099.94     1992.93     23.75 o 
  15   4   4      221.49      232.85     11.05 o 
  16   4   4       49.08       55.29      9.95 o 
  17   4   4     3226.19     3267.04     32.25 o 
  18   4   4      817.05      764.90     18.43 o 
  19   4   4      943.43      842.12     19.51 o 
  20   4   4     5286.23     5180.14     73.51 o 
  21   4   4        3.69       -4.20     10.23 o 
  22   4   4      580.77      544.82     21.24 o 
  23   4   4      648.63      602.17     22.84 o 
  24   4   4      273.94      299.55     23.60 o 
  25   4   4       47.44       38.02     15.54 o 
  26   4   4      121.17      144.26     22.55 o 
  27   4   4      228.78      215.70     28.35 o 
  28   4   4      385.33      472.81     40.57 o 
   0   6   4      716.29      807.20     14.79 o 
   1   6   4     1783.74     1835.13     15.68 o 
   2   6   4     7149.41     7215.46     44.56 o 
   3   6   4      164.52      164.03      6.04 o 
   4   6   4     4013.69     4185.09     30.24 o 
   5   6   4     5407.11     5742.72     40.26 o 
   6   6   4     2723.38     2760.76     23.17 o 
   7   6   4      161.07      153.97      6.84 o 
   8   6   4     8023.02     8286.91     55.95 o 
   9   6   4     1215.98     1053.39     13.51 o 
  10   6   4      630.57      706.77     12.76 o 
  11   6   4      525.44      529.58     21.80 o 
  12   6   4     2180.78     2216.29     28.65 o 
  13   6   4      659.55      644.94     16.48 o 
  14   6   4     1579.23     1512.20     22.80 o 
  15   6   4     1312.56     1229.44     21.01 o 
  16   6   4     4329.31     4127.68     37.83 o 
  17   6   4     3676.72     3510.61     34.52 o 
  18   6   4      201.07      213.97     12.46 o 
  19   6   4     4288.90     4161.22     42.34 o 
  20   6   4      930.61      912.10     22.58 o 
  21   6   4     1795.60     1850.87     30.58 o 
  22   6   4      368.20      416.20     20.65 o 
  23   6   4       38.16       46.87     16.66 o 
  24   6   4       45.07       59.28     17.27 o 
  25   6   4       10.04       12.95     18.15 o 
  26   6   4       38.12       11.45     17.59 o 
  27   6   4      162.63      212.48     32.25 o 
  28   6   4      186.94      199.95     26.42 o 
   0   8   4       45.95       41.54      8.18 o 
   1   8   4     1184.68     1101.35     12.74 o 
   2   8   4      423.47      443.97      9.00 o 
   3   8   4     2400.68     2413.62     20.26 o 
   4   8   4      157.57      153.44      6.63 o 
   5   8   4     7337.99     7817.39     50.16 o 
   6   8   4      970.53     1017.48     13.92 o 
   7   8   4     1873.87     1859.43     19.66 o 
   8   8   4       40.98       29.92      7.38 o 
   9   8   4      124.79      120.13      8.15 o 
  10   8   4     3456.52     3270.14     30.67 o 
  11   8   4     2307.94     2168.33     26.31 o 
  12   8   4      759.07      793.83     15.96 o 
  13   8   4      620.47      628.41     14.73 o 
  14   8   4       43.34       46.15     10.00 o 
  15   8   4      133.04      139.88     11.19 o 
  16   8   4      966.20      938.23     19.17 o 
  17   8   4     3674.08     3466.57     37.39 o 
  18   8   4     2254.54     2297.30     35.08 o 
  19   8   4     1777.82     1758.72     30.93 o 
  20   8   4      969.54      989.44     24.79 o 
  21   8   4      262.05      278.54     19.19 o 
  22   8   4      901.81      872.83     26.31 o 
  23   8   4       32.30       -5.78     16.64 o 
  24   8   4      378.46      358.08     26.68 o 
  25   8   4       24.08       34.54     18.22 o 
  26   8   4      256.70      274.64     22.46 o 
  27   8   4      225.71      221.33     22.37 o 
   0  10   4    11555.10    11196.63     96.05 o 
   1  10   4     1878.70     1808.09     17.96 o 
   2  10   4     2524.57     2405.50     21.18 o 
   3  10   4     1294.29     1308.67     15.35 o 
   4  10   4     1686.00     1607.24     18.56 o 
   5  10   4      238.13      247.33      9.76 o 
   6  10   4     2681.91     2703.07     27.88 o 
   7  10   4      638.49      649.58     13.96 o 
   8  10   4      535.93      503.69     12.22 o 
   9  10   4     1083.76     1071.39     19.12 o 
  10  10   4      252.51      248.11     11.73 o 
  11  10   4     1916.75     1836.98     26.39 o 
  12  10   4     1582.87     1541.59     21.78 o 
  13  10   4     1169.90     1066.34     19.04 o 
  14  10   4     2226.46     2095.07     26.11 o 
  15  10   4     4010.45     3848.04     40.43 o 
  16  10   4     1849.56     1841.98     29.99 o 
  17  10   4      122.23      128.02     13.96 o 
  18  10   4      712.56      686.18     20.30 o 
  19  10   4      209.79      226.94     16.52 o 
  20  10   4      560.16      618.50     20.81 o 
  21  10   4     1240.91     1238.26     29.01 o 
  22  10   4        7.98      -10.75     18.79 o 
  23  10   4       35.52       23.06     22.02 o 
  24  10   4       39.08       42.10     18.49 o 
  25  10   4        0.59       -9.18     18.09 o 
   0  12   4     3861.71     3711.04     43.34 o 
   1  12   4      612.04      607.48     13.82 o 
   2  12   4      424.31      429.08     11.17 o 
   3  12   4      687.02      713.54     14.32 o 
   4  12   4      990.51      918.70     18.43 o 
   5  12   4       36.11       39.79      7.17 o 
   6  12   4       36.62       25.44      7.27 o 
   7  12   4       31.89       21.31      9.93 o 
   8  12   4      325.40      320.96     12.35 o 
   9  12   4       17.92        0.62      9.53 o 
  10  12   4     2492.23     2352.73     31.13 o 
  11  12   4     1696.61     1701.86     25.20 o 
  12  12   4      617.35      601.19     17.80 o 
  13  12   4      403.18      376.10     18.35 o 
  14  12   4     1666.19     1613.93     26.64 o 
  15  12   4     3333.51     3157.88     40.48 o 
  16  12   4        6.22        9.07     12.81 o 
  17  12   4       19.15       12.13     13.52 o 
  18  12   4      239.65      242.05     17.92 o 
  19  12   4      367.54      352.09     18.37 o 
  20  12   4      511.50      485.05     20.41 o 
  21  12   4      673.84      697.75     22.95 o 
  22  12   4       84.78       80.39     16.65 o 
  23  12   4       83.40      127.29     20.11 o 
  24  12   4      115.01       95.37     21.41 o 
   0  14   4     4383.41     4165.91     56.45 o 
   1  14   4     6306.31     6050.89     50.31 o 
   2  14   4     1528.60     1418.94     20.43 o 
   3  14   4     2211.15     2204.67     26.06 o 
   4  14   4     5450.45     5320.57     45.86 o 
   5  14   4      481.36      479.32     12.99 o 
   6  14   4        1.28       -3.68      7.63 o 
   7  14   4      148.58      162.47     11.22 o 
   8  14   4     1215.55     1189.57     21.00 o 
   9  14   4      609.50      649.34     17.41 o 
  10  14   4      417.34      389.05     15.14 o 
  11  14   4      133.85      109.01     12.86 o 
  12  14   4      111.45      123.50     12.51 o 
  13  14   4     1499.89     1478.10     28.57 o 
  14  14   4      169.28      172.14     15.48 o 
  15  14   4      296.51      319.64     18.85 o 
  16  14   4       86.99       59.80     15.65 o 
  17  14   4      513.99      557.77     20.88 o 
  18  14   4      137.64      133.92     16.45 o 
  19  14   4      278.13      285.60     18.59 o 
  20  14   4       46.79       81.30     16.42 o 
  21  14   4      129.54      168.68     23.96 o 
  22  14   4      126.72      113.47     17.22 o 
   0  16   4     1017.75      955.98     27.39 o 
   1  16   4      102.89       87.93     11.11 o 
   2  16   4     1385.57     1378.43     25.84 o 
   3  16   4      483.15      532.59     17.22 o 
   4  16   4       35.89       44.67     10.12 o 
   5  16   4      383.28      354.46     13.35 o 
   6  16   4     1003.49      991.98     21.99 o 
   7  16   4      467.94      484.76     15.84 o 
   8  16   4      102.71       95.12     12.58 o 
   9  16   4      568.44      569.50     18.38 o 
  10  16   4      385.91      375.14     15.75 o 
  11  16   4       46.24       50.76     11.41 o 
  12  16   4      353.36      380.84     18.36 o 
  13  16   4      126.90      147.18     15.84 o 
  14  16   4       55.67       50.74     14.93 o 
  15  16   4      292.92      280.71     18.21 o 
  16  16   4      275.25      232.29     18.49 o 
  17  16   4       99.91       89.71     16.61 o 
  18  16   4      188.02      178.54     17.90 o 
  19  16   4      262.22      306.94     20.21 o 
   0  18   4      364.55      408.39     21.84 o 
   1  18   4      680.10      706.39     20.20 o 
   2  18   4      314.15      277.29     15.31 o 
   3  18   4     1747.67     1597.44     31.19 o 
   4  18   4     1358.59     1309.14     31.36 o 
   5  18   4     1306.56     1303.81     29.40 o 
   6  18   4      229.49      238.99     17.08 o 
   7  18   4       39.17       34.48     14.13 o 
   8  18   4      222.26      201.24     15.18 o 
   9  18   4      216.27      234.79     15.31 o 
  10  18   4       96.12       90.47     14.69 o 
  11  18   4      594.56      641.84     22.08 o 
  12  18   4      441.57      437.45     20.89 o 
  13  18   4      349.58      371.93     19.99 o 
  14  18   4       74.33       78.76     15.89 o 
  15  18   4      103.52       84.75     17.19 o 
   0  20   4      797.99      822.86     36.14 o 
   1  20   4       83.75       82.38     16.63 o 
   2  20   4      307.53      284.17     19.52 o 
   3  20   4      386.90      372.99     20.13 o 
   4  20   4      332.78      405.93     20.59 o 
   5  20   4      172.39      195.34     17.77 o 
   6  20   4        5.74      -11.06     15.12 o 
   7  20   4       13.42       12.48     15.60 o 
   8  20   4      268.76      261.93     20.77 o 
   9  20   4       17.33        1.15     17.67 o 
  10  20   4       41.07       53.22     19.43 o 
   1   1   5    10092.90    10317.88     62.82 o 
   2   1   5     2570.54     2661.60     20.21 o 
   3   1   5      647.36      617.03      9.83 o 
   4   1   5     4098.79     4305.95     28.93 o 
   5   1   5     6607.23     6788.82     44.64 o 
   6   1   5     2339.41     2536.28     20.23 o 
   7   1   5       15.14        7.63      5.20 o 
   8   1   5     4231.77     4476.74     30.40 o 
   9   1   5     1140.48     1146.89     12.81 o 
  10   1   5     2120.79     2087.71     17.91 o 
  11   1   5     4249.22     4240.05     29.74 o 
  12   1   5      100.79      124.42      6.67 o 
  13   1   5     2059.07     1945.39     18.86 o 
  14   1   5      815.96      813.08     14.51 o 
  15   1   5     1787.65     1793.53     21.43 o 
  16   1   5      939.51      892.74     17.19 o 
  17   1   5      121.81      129.91     10.71 o 
  18   1   5     6442.92     6173.53     52.73 o 
  19   1   5     1073.14     1073.01     23.14 o 
  20   1   5      317.94      323.85     16.95 o 
  21   1   5      212.24      211.76     19.51 o 
  22   1   5       26.23       -3.13     15.02 o 
  23   1   5      289.54      326.63     25.71 o 
  24   1   5      163.69      134.83     20.05 o 
  25   1   5      655.12      657.97     31.72 o 
  26   1   5       33.83       30.97     23.46 o 
  27   1   5      563.49      577.91     33.18 o 
  28   1   5      147.03      234.48     34.45 o 
   1   3   5     7468.06     7608.64     46.78 o 
   2   3   5     2163.11     2547.33     19.73 o 
   3   3   5     3603.64     3622.00     25.95 o 
   4   3   5    11023.48    11410.91     67.52 o 
   5   3   5     3419.08     3512.27     26.96 o 
   6   3   5     4136.36     4363.40     30.64 o 
   7   3   5      212.97      237.77      7.60 o 
   8   3   5     9546.96    10233.88     63.44 o 
   9   3   5     1788.78     1756.02     16.50 o 
  10   3   5       12.58       15.22      5.53 o 
  11   3   5      689.36      666.24     10.84 o 
  12   3   5      823.10      874.72     14.15 o 
  13   3   5     1555.84     1529.96     18.29 o 
  14   3   5     1661.60     1648.77     20.49 o 
  15   3   5      854.03      813.38     16.50 o 
  16   3   5      631.44      602.68     15.62 o 
  17   3   5      329.14      343.70     20.39 o 
  18   3   5      669.45      675.81     19.78 o 
  19   3   5      119.45       75.88     12.78 o 
  20   3   5      382.05      381.54     15.92 o 
  21   3   5      756.57      780.48     19.50 o 
  22   3   5      443.03      435.24     19.98 o 
  23   3   5     1415.01     1433.36     32.08 o 
  24   3   5     1014.16      987.38     27.98 o 
  25   3   5      497.62      541.02     26.06 o 
  26   3   5       76.24       55.91     29.76 o 
  27   3   5       10.35      -14.50     31.37 o 
  28   3   5      392.59      521.73     51.18 o 
   1   5   5     1327.96     1280.16     15.44 o 
   2   5   5    14945.64    16282.84     96.74 o 
   3   5   5      687.77      738.29     10.86 o 
   4   5   5     2625.49     2716.52     23.20 o 
   5   5   5     4812.41     5091.68     35.88 o 
   6   5   5      425.29      454.40      9.65 o 
   7   5   5      916.87      935.36     12.97 o 
   8   5   5    11204.66    11629.83     76.12 o 
   9   5   5     1420.62     1563.00     17.48 o 
  10   5   5     1646.32     1596.24     17.76 o 
  11   5   5     1127.45     1196.38     16.77 o 
  12   5   5      105.59      133.64     10.29 o 
  13   5   5      676.55      721.28     15.34 o 
  14   5   5     1710.49     1672.23     22.50 o 
  15   5   5       77.05       39.82     10.27 o 
  16   5   5     2070.92     1988.85     26.99 o 
  17   5   5     7300.38     6860.20     55.60 o 
  18   5   5     1120.51     1138.45     22.65 o 
  19   5   5      258.63      254.77     14.45 o 
  20   5   5     1522.58     1587.70     35.57 o 
  21   5   5      882.82      880.83     22.84 o 
  22   5   5      438.23      453.50     18.58 o 
  23   5   5      169.70       93.70     18.39 o 
  24   5   5      540.63      559.53     35.02 o 
  25   5   5      258.30      236.58     21.56 o 
  26   5   5       56.60       32.15     19.18 o 
  27   5   5      469.12      511.03     34.30 o 
   1   7   5      545.01      657.51     10.79 o 
   2   7   5     1953.27     2002.31     17.78 o 
   3   7   5     3221.75     3432.78     25.34 o 
   4   7   5     3366.58     3458.96     26.57 o 
   5   7   5      731.61      749.21     12.09 o 
   6   7   5      520.62      577.77     10.93 o 
   7   7   5       82.83      115.21      7.55 o 
   8   7   5     2975.41     3115.17     27.09 o 
   9   7   5       53.72       64.25      8.43 o 
  10   7   5     1487.60     1508.78     20.33 o 
  11   7   5       33.57       38.82      9.74 o 
  12   7   5      547.68      568.58     14.18 o 
  13   7   5      783.58      734.76     16.35 o 
  14   7   5     1421.75     1350.55     22.64 o 
  15   7   5      951.49      956.86     22.73 o 
  16   7   5      107.19       94.23     12.39 o 
  17   7   5     2660.67     2622.81     32.55 o 
  18   7   5     2774.13     2685.41     42.71 o 
  19   7   5      412.73      384.33     15.58 o 
  20   7   5      227.44      209.84     15.81 o 
  21   7   5        5.39       24.17     16.27 o 
  22   7   5      754.78      747.62     25.38 o 
  23   7   5      837.12      894.74     27.72 o 
  24   7   5      182.20      184.74     19.59 o 
  25   7   5       40.02       27.86     19.95 o 
  26   7   5      139.91      134.00     21.59 o 
   1   9   5     4515.22     4513.32     32.13 o 
   2   9   5     2518.79     2686.96     22.42 o 
   3   9   5      562.22      601.61     11.47 o 
   4   9   5      908.04      903.55     14.17 o 
   5   9   5     7285.68     7200.24     51.58 o 
   6   9   5      146.79      144.39      8.88 o 
   7   9   5      976.68     1022.63     16.33 o 
   8   9   5     3622.35     3683.29     35.32 o 
   9   9   5      716.10      718.84     15.80 o 
  10   9   5     1816.96     1811.99     23.26 o 
  11   9   5      218.21      190.57     10.95 o 
  12   9   5      337.88      314.64     14.26 o 
  13   9   5      835.24      729.57     25.08 o 
  14   9   5      262.31      274.88     14.09 o 
  15   9   5     4463.57     4325.20     40.45 o 
  16   9   5      177.49      179.39     12.28 o 
  17   9   5      876.71      824.99     18.07 o 
  18   9   5      550.49      604.66     19.97 o 
  19   9   5      428.83      395.75     18.13 o 
  20   9   5      645.73      684.35     22.83 o 
  21   9   5      661.61      710.42     28.25 o 
  22   9   5       19.69       23.19     17.27 o 
  23   9   5      228.04      239.48     20.60 o 
  24   9   5       64.11       73.67     19.17 o 
  25   9   5      276.49      289.48     22.26 o 
   1  11   5     2066.06     1928.45     20.12 o 
   2  11   5      506.39      455.59     12.03 o 
   3  11   5     1885.23     1843.31     21.26 o 
   4  11   5      329.08      334.79     11.26 o 
   5  11   5      731.90      719.34     14.41 o 
   6  11   5       50.34       77.00      9.45 o 
   7  11   5      895.19      898.36     18.39 o 
   8  11   5      208.89      207.27     11.63 o 
   9  11   5       98.98       60.27     12.58 o 
  10  11   5      167.02      172.11     11.44 o 
  11  11   5       62.37       50.28     10.57 o 
  12  11   5      728.49      704.49     16.50 o 
  13  11   5      947.36      978.94     20.85 o 
  14  11   5      496.39      501.25     14.92 o 
  15  11   5     1543.96     1600.53     26.33 o 
  16  11   5        5.21      -12.80     12.92 o 
  17  11   5      385.33      378.46     17.86 o 
  18  11   5     1573.96     1515.12     31.88 o 
  19  11   5      236.50      279.65     18.45 o 
  20  11   5      213.03      209.03     17.39 o 
  21  11   5      472.99      467.60     20.54 o 
  22  11   5      303.05      375.12     22.88 o 
  23  11   5        8.20        3.68     18.03 o 
  24  11   5      441.75      507.04     26.14 o 
   1  13   5     1374.92     1331.27     23.85 o 
   2  13   5     7145.09     7057.86     54.25 o 
   3  13   5     1198.58     1141.96     19.06 o 
   4  13   5     3222.75     3147.02     30.96 o 
   5  13   5     1119.39     1103.23     18.85 o 
   6  13   5      459.48      465.35     18.52 o 
   7  13   5       41.73       25.05      7.43 o 
   8  13   5     1439.18     1436.12     23.32 o 
   9  13   5      123.08      107.35     11.71 o 
  10  13   5      780.22      839.87     19.08 o 
  11  13   5       28.53       21.25     10.78 o 
  12  13   5      250.00      255.79     15.24 o 
  13  13   5       47.50       29.02     11.65 o 
  14  13   5      530.09      549.08     19.01 o 
  15  13   5     1216.46     1171.39     28.42 o 
  16  13   5      480.95      558.03     21.53 o 
  17  13   5       59.14       69.60     15.76 o 
  18  13   5      275.83      293.07     21.70 o 
  19  13   5      547.95      502.26     21.21 o 
  20  13   5       75.35       86.52     17.03 o 
  21  13   5      124.61      138.70     17.42 o 
  22  13   5       26.13       19.36     16.06 o 
   1  15   5     1067.64     1068.28     21.37 o 
   2  15   5     2186.40     2227.04     29.33 o 
   3  15   5      443.84      461.84     15.44 o 
   4  15   5      882.97      899.50     20.84 o 
   5  15   5      469.33      462.53     18.83 o 
   6  15   5      938.31      898.55     29.33 o 
   7  15   5     1287.95     1291.69     23.39 o 
   8  15   5      391.37      396.76     15.92 o 
   9  15   5        4.58      -11.52     12.87 o 
  10  15   5     1193.47     1145.49     25.93 o 
  11  15   5     1697.62     1761.10     30.99 o 
  12  15   5       70.48       77.75     13.13 o 
  13  15   5     3051.77     3033.10     43.96 o 
  14  15   5     1255.44     1198.45     29.32 o 
  15  15   5       14.06       18.98     15.62 o 
  16  15   5      402.24      427.14     20.92 o 
  17  15   5      708.77      693.79     24.76 o 
  18  15   5      456.91      417.77     21.88 o 
  19  15   5      138.72      159.57     18.99 o 
   1  17   5       65.73       66.79     11.77 o 
   2  17   5     1995.92     2016.56     28.18 o 
   3  17   5      345.52      332.91     16.15 o 
   4  17   5     2539.65     2439.40     37.87 o 
   5  17   5       80.06       67.10     14.27 o 
   6  17   5      114.64      119.88     15.80 o 
   7  17   5      600.73      638.05     22.55 o 
   8  17   5      568.60      587.18     20.45 o 
   9  17   5       27.69       29.85     14.03 o 
  10  17   5       91.93       93.84     14.68 o 
  11  17   5      968.34      923.16     24.36 o 
  12  17   5      380.32      438.06     20.03 o 
  13  17   5      298.16      321.91     19.05 o 
  14  17   5      483.24      528.13     21.72 o 
  15  17   5      258.95      250.73     19.84 o 
  16  17   5      594.75      599.32     24.90 o 
   1  19   5       97.24      117.21     13.66 o 
   2  19   5      570.36      634.53     22.83 o 
   3  19   5       54.88       36.96     15.27 o 
   4  19   5      225.32      262.09     18.74 o 
   5  19   5      157.38      152.17     17.10 o 
   6  19   5      896.58      821.28     25.11 o 
   7  19   5      220.26      293.98     19.11 o 
   8  19   5      145.24      141.99     17.59 o 
   9  19   5      245.50      274.53     20.54 o 
  10  19   5      267.37      251.26     21.84 o 
  11  19   5     1551.20     1496.17     42.73 o 
  12  19   5       23.24       47.55     21.94 o 
   0   0   6    27181.00    26630.46    301.29 o 
   2   0   6     8006.12     8129.81     71.52 o 
   4   0   6    15967.34    16850.28    138.28 o 
   6   0   6     2275.90     2212.97     26.79 o 
   8   0   6     2323.32     2509.93     29.36 o 
  10   0   6     1629.99     1723.37     24.12 o 
  12   0   6     1183.63     1325.95     21.77 o 
  14   0   6     1077.36     1067.44     54.66 o 
  16   0   6    18896.39    18702.16    188.44 o 
  18   0   6     3998.29     3948.64     55.20 o 
  20   0   6      965.47      940.04     35.46 o 
  22   0   6     2629.19     2596.79     57.34 o 
  24   0   6      101.03      126.16     25.62 o 
  26   0   6       56.25       71.91     36.97 o 
   0   2   6      667.18      603.80     15.09 o 
   1   2   6     1215.58     1280.19     16.81 o 
   2   2   6     1695.14     1608.35     15.85 o 
   3   2   6     8301.58     8949.92     55.09 o 
   4   2   6     5158.89     5523.31     36.68 o 
   5   2   6     3732.59     3823.80     28.36 o 
   6   2   6     5560.55     6120.72     40.04 o 
   7   2   6     5985.51     6580.72     42.59 o 
   8   2   6     2402.27     2454.55     20.54 o 
   9   2   6     1165.11     1169.99     13.91 o 
  10   2   6      340.57      372.39      9.34 o 
  11   2   6     1134.91     1145.15     15.36 o 
  12   2   6      129.54      149.23      9.40 o 
  13   2   6      698.88      746.99     14.40 o 
  14   2   6      242.22      236.96     10.45 o 
  15   2   6     4543.01     4356.66     40.83 o 
  16   2   6       18.31        1.56     11.42 o 
  17   2   6      716.35      679.08     19.29 o 
  18   2   6     2002.15     1932.77     29.76 o 
  19   2   6     2787.36     2728.92     35.18 o 
  20   2   6      325.15      339.73     16.37 o 
  21   2   6     1392.67     1307.03     25.78 o 
  22   2   6      331.09      310.02     22.44 o 
  23   2   6       52.61       31.67     17.54 o 
  24   2   6       76.27       45.54     22.30 o 
  25   2   6        0.15      -29.20     19.47 o 
  26   2   6       68.95       57.62     24.94 o 
  27   2   6      198.17      206.83     29.12 o 
   0   4   6      530.61      538.90     14.11 o 
   1   4   6     2500.90     2570.29     24.52 o 
   2   4   6      745.83      718.23     14.80 o 
   3   4   6     2854.64     2941.29     23.61 o 
   4   4   6       81.90       80.50      6.19 o 
   5   4   6      282.41      327.27      8.89 o 
   6   4   6     2114.08     2311.67     21.09 o 
   7   4   6      166.92      160.93      7.74 o 
   8   4   6     3233.06     3357.18     26.63 o 
   9   4   6     1023.28     1005.07     14.66 o 
  10   4   6      388.01      392.28     10.17 o 
  11   4   6      174.18      185.03      9.90 o 
  12   4   6      814.60      811.32     16.54 o 
  13   4   6      193.31      175.72     11.44 o 
  14   4   6     1973.50     1956.59     24.85 o 
  15   4   6     1032.96      927.37     19.15 o 
  16   4   6      350.71      374.40     15.46 o 
  17   4   6     2891.89     2752.43     36.25 o 
  18   4   6     2751.78     2631.51     33.03 o 
  19   4   6      720.88      698.17     20.00 o 
  20   4   6     3560.13     3397.13     44.60 o 
  21   4   6      401.32      346.01     16.83 o 
  22   4   6      418.78      450.44     22.49 o 
  23   4   6      193.84      227.37     19.31 o 
  24   4   6      504.75      526.62     24.61 o 
  25   4   6      281.87      334.39     26.00 o 
  26   4   6       22.23       31.82     23.54 o 
  27   4   6      182.10      183.46     49.66 o 
   0   6   6     1942.46     1778.61     24.39 o 
   1   6   6      174.63      206.92      7.76 o 
   2   6   6     3070.83     3050.97     24.63 o 
   3   6   6     1184.74     1270.81     14.53 o 
   4   6   6     2077.75     2123.54     20.03 o 
   5   6   6      488.85      495.51     10.43 o 
   6   6   6       23.35       21.06      7.09 o 
   7   6   6     1894.77     1858.33     19.26 o 
   8   6   6      171.67      177.35      8.89 o 
   9   6   6     2236.29     2386.66     26.23 o 
  10   6   6     2075.17     2075.31     24.81 o 
  11   6   6      735.08      734.12     16.06 o 
  12   6   6      445.81      464.76     13.86 o 
  13   6   6     1220.21     1169.38     20.31 o 
  14   6   6     1687.30     1654.61     25.86 o 
  15   6   6      478.71      455.01     14.87 o 
  16   6   6     1365.43     1431.83     22.59 o 
  17   6   6     5562.97     5318.01     46.98 o 
  18   6   6      657.33      636.94     21.29 o 
  19   6   6      313.60      331.14     14.87 o 
  20   6   6      156.17      167.64     14.55 o 
  21   6   6      349.23      412.80     21.00 o 
  22   6   6     1000.61      978.09     25.13 o 
  23   6   6      173.47      156.59     18.40 o 
  24   6   6       37.66       -0.90     18.91 o 
  25   6   6       90.06       96.81     20.60 o 
  26   6   6      453.37      504.73     26.25 o 
   0   8   6      475.58      480.53     14.59 o 
   1   8   6      305.75      301.18      9.22 o 
   2   8   6      308.69      303.60      9.65 o 
   3   8   6      485.14      477.52     10.94 o 
   4   8   6      251.29      303.37      9.76 o 
   5   8   6     2957.66     3135.05     27.41 o 
   6   8   6     1532.68     1531.93     19.79 o 
   7   8   6     1039.22     1157.18     18.44 o 
   8   8   6     1160.97     1195.62     20.37 o 
   9   8   6      951.82      880.21     17.72 o 
  10   8   6      391.24      381.75     13.44 o 
  11   8   6     1015.42     1003.79     19.31 o 
  12   8   6      350.33      374.89     17.88 o 
  13   8   6      791.22      801.07     17.45 o 
  14   8   6      413.81      432.81     14.66 o 
  15   8   6      424.33      386.09     14.36 o 
  16   8   6      402.62      350.72     14.04 o 
  17   8   6     1232.96     1199.13     22.98 o 
  18   8   6     1813.84     1769.43     27.58 o 
  19   8   6     1847.81     1795.19     33.31 o 
  20   8   6      764.40      903.35     26.96 o 
  21   8   6      507.98      594.06     24.11 o 
  22   8   6      238.30      260.04     20.34 o 
  23   8   6       16.58        5.78     17.44 o 
  24   8   6       77.14       60.38     21.12 o 
  25   8   6       30.52       21.47     28.28 o 
   0  10   6      484.05      461.28     16.92 o 
   1  10   6      863.48      858.70     16.65 o 
   2  10   6     1162.57     1167.32     16.98 o 
   3  10   6     1313.40     1283.58     18.64 o 
   4  10   6      857.24      795.71     15.38 o 
   5  10   6     2062.03     1991.09     22.92 o 
   6  10   6     1227.74     1223.90     19.17 o 
   7  10   6      623.10      638.48     15.46 o 
   8  10   6     1042.60      960.86     19.13 o 
   9  10   6      282.98      266.83     12.48 o 
  10  10   6      593.97      588.60     15.43 o 
  11  10   6      910.23      881.12     18.67 o 
  12  10   6      706.43      687.81     16.61 o 
  13  10   6      607.59      598.88     20.50 o 
  14  10   6     2553.07     2493.29     32.27 o 
  15  10   6      380.87      428.51     16.04 o 
  16  10   6      378.88      374.60     16.42 o 
  17  10   6      167.50      159.02     12.60 o 
  18  10   6      362.19      391.62     18.77 o 
  19  10   6      705.68      702.12     23.87 o 
  20  10   6      376.21      421.68     20.63 o 
  21  10   6      654.40      684.97     25.94 o 
  22  10   6      160.14      190.82     20.75 o 
  23  10   6      360.41      370.15     22.95 o 
  24  10   6       34.66       27.59     19.36 o 
   0  12   6     7924.58     7865.10     92.12 o 
   1  12   6        8.88        6.09     10.43 o 
   2  12   6      163.87      162.67     11.19 o 
   3  12   6       56.40       45.45     10.17 o 
   4  12   6     1461.50     1425.70     20.28 o 
   5  12   6     1122.93     1115.43     19.36 o 
   6  12   6      127.92      123.81     11.42 o 
   7  12   6      553.63      583.25     15.80 o 
   8  12   6       65.18       50.82     10.90 o 
   9  12   6       99.18      109.44     12.16 o 
  10  12   6      239.05      233.28     12.55 o 
  11  12   6      123.63      121.50     13.09 o 
  12  12   6      620.88      619.67     19.68 o 
  13  12   6      830.70      828.84     18.58 o 
  14  12   6      992.51      999.98     20.41 o 
  15  12   6     1933.53     1922.95     32.69 o 
  16  12   6        1.97      -13.38     12.98 o 
  17  12   6      343.73      336.27     18.49 o 
  18  12   6       75.56       53.07     15.39 o 
  19  12   6       13.85      -18.56     14.89 o 
  20  12   6       63.02       74.19     16.32 o 
  21  12   6      104.93       95.81     18.38 o 
  22  12   6       51.26       54.60     19.40 o 
   0  14   6     1000.40      964.20     31.04 o 
   1  14   6      745.54      765.16     17.58 o 
   2  14   6      123.60      145.25     12.40 o 
   3  14   6      187.11      184.77     12.12 o 
   4  14   6      309.11      329.80     13.96 o 
   5  14   6      183.79      181.10     12.14 o 
   6  14   6       19.81       27.94     10.68 o 
   7  14   6      802.11      819.58     18.12 o 
   8  14   6      345.04      308.97     13.42 o 
   9  14   6      209.25      187.97     13.99 o 
  10  14   6      315.21      300.77     14.08 o 
  11  14   6      380.40      392.92     15.79 o 
  12  14   6      452.67      487.30     18.11 o 
  13  14   6      865.70      950.95     22.55 o 
  14  14   6      111.00      125.72     14.87 o 
  15  14   6       41.46       54.43     15.08 o 
  16  14   6      117.74       80.35     16.14 o 
  17  14   6      548.56      565.22     22.05 o 
  18  14   6       23.51       23.44     15.96 o 
  19  14   6      147.09      140.53     18.18 o 
  20  14   6       93.39      119.12     18.16 o 
   0  16   6     2323.19     2388.33     43.51 o 
   1  16   6      554.85      627.84     17.48 o 
   2  16   6     1764.80     1752.29     26.28 o 
   3  16   6       18.52       16.02     12.36 o 
   4  16   6      554.54      528.66     18.09 o 
   5  16   6      233.06      235.61     15.42 o 
   6  16   6      815.48      802.46     21.17 o 
   7  16   6       19.93       -3.06      8.95 o 
   8  16   6      400.01      390.97     17.45 o 
   9  16   6      349.15      322.73     17.87 o 
  10  16   6      651.55      645.85     20.56 o 
  11  16   6      513.49      552.55     19.06 o 
  12  16   6      272.05      271.25     16.45 o 
  13  16   6        7.72        6.38     14.26 o 
  14  16   6      463.42      533.83     21.77 o 
  15  16   6      447.97      448.84     21.07 o 
  16  16   6       35.76       53.94     16.62 o 
  17  16   6       16.24        4.39     16.36 o 
   0  18   6      812.86      792.40     28.42 o 
   1  18   6       53.90       51.54     13.72 o 
   2  18   6       87.99       81.54     13.89 o 
   3  18   6      134.17      132.17     14.86 o 
   4  18   6      110.03      114.00     14.54 o 
   5  18   6       10.58       14.64     15.42 o 
   6  18   6       10.18        2.75     14.63 o 
   7  18   6       14.81        0.81     14.98 o 
   8  18   6       14.21        9.79     16.17 o 
   9  18   6      311.16      290.76     19.90 o 
  10  18   6      190.15      215.65     18.94 o 
  11  18   6      135.24      144.28     18.02 o 
  12  18   6      265.05      235.80     19.39 o 
   0  20   6     1727.55     1685.46     47.88 o 
   1  20   6       61.62       83.82     16.64 o 
   2  20   6      604.51      638.42     23.81 o 
   3  20   6       39.68       49.86     20.02 o 
   4  20   6      397.24      408.29     21.64 o 
   1   1   7     3081.42     2883.13     24.02 o 
   2   1   7     6707.36     6702.87     44.98 o 
   3   1   7      931.00      903.64     13.27 o 
   4   1   7      454.38      410.41      9.92 o 
   5   1   7       27.89       32.69      6.89 o 
   6   1   7      988.51      987.69     13.80 o 
   7   1   7      993.79      946.55     14.63 o 
   8   1   7     1108.92     1135.51     14.79 o 
   9   1   7      479.98      482.20     15.20 o 
  10   1   7     1077.35     1062.84     15.29 o 
  11   1   7      143.81      148.22      9.18 o 
  12   1   7     1751.04     1743.51     21.69 o 
  13   1   7      946.00      973.73     22.33 o 
  14   1   7     1238.50     1153.32     20.62 o 
  15   1   7     2598.17     2434.09     32.72 o 
  16   1   7     1880.88     1838.19     29.08 o 
  17   1   7      360.56      381.59     16.47 o 
  18   1   7      184.58      222.19     16.19 o 
  19   1   7     1020.26     1041.10     26.96 o 
  20   1   7      602.60      551.56     22.74 o 
  21   1   7      538.65      556.72     23.20 o 
  22   1   7      398.26      410.89     22.08 o 
  23   1   7       93.47       84.68     18.83 o 
  24   1   7       14.67      -14.04     18.02 o 
  25   1   7       83.97       85.32     21.93 o 
  26   1   7      203.73      203.02     28.75 o 
   1   3   7     2993.21     3016.49     24.24 o 
   2   3   7     2425.90     2408.62     21.64 o 
   3   3   7       35.04       34.91      7.06 o 
   4   3   7      799.92      816.73     12.82 o 
   5   3   7      307.81      301.61      9.42 o 
   6   3   7     1790.52     1724.07     19.00 o 
   7   3   7      798.86      783.01     13.55 o 
   8   3   7      727.08      704.22     12.94 o 
   9   3   7     1249.66     1273.31     16.52 o 
  10   3   7       50.83       37.91      8.59 o 
  11   3   7      224.30      229.21     10.61 o 
  12   3   7     1933.60     1844.75     23.01 o 
  13   3   7      179.67      210.33     12.33 o 
  14   3   7     1002.16      955.62     19.90 o 
  15   3   7     2547.67     2509.45     31.84 o 
  16   3   7       14.50       13.34     12.87 o 
  17   3   7      300.20      315.03     19.67 o 
  18   3   7      196.27      185.19     14.78 o 
  19   3   7      429.14      400.16     17.67 o 
  20   3   7      458.99      435.81     18.22 o 
  21   3   7      372.54      349.45     17.78 o 
  22   3   7      111.76       67.25     18.73 o 
  23   3   7      265.60      304.31     23.86 o 
  24   3   7      119.44      123.39     21.76 o 
  25   3   7      303.30      296.77     24.91 o 
  26   3   7      698.74      866.06     32.98 o 
   1   5   7      386.23      417.10      9.98 o 
   2   5   7     1107.21     1074.28     15.21 o 
   3   5   7      500.95      486.01     11.00 o 
   4   5   7       82.91       61.55      8.20 o 
   5   5   7      899.33      981.73     15.20 o 
   6   5   7        4.02        0.77      7.71 o 
   7   5   7      383.57      394.99     10.51 o 
   8   5   7     1469.28     1511.55     18.14 o 
   9   5   7      242.48      232.62     11.66 o 
  10   5   7      316.35      312.12     12.69 o 
  11   5   7      560.47      532.64     14.71 o 
  12   5   7      375.97      353.34     13.72 o 
  13   5   7      778.20      770.06     17.23 o 
  14   5   7      353.99      367.58     14.54 o 
  15   5   7      561.54      600.22     15.90 o 
  16   5   7      765.71      776.41     19.52 o 
  17   5   7     2861.60     2877.83     34.93 o 
  18   5   7       39.22       51.93     13.88 o 
  19   5   7     2724.90     2626.84     36.03 o 
  20   5   7     2281.31     2377.95     34.58 o 
  21   5   7       90.40       66.91     14.64 o 
  22   5   7       11.17       -7.93     13.13 o 
  23   5   7      692.24      709.02     24.71 o 
  24   5   7      241.97      253.80     22.14 o 
  25   5   7       96.03      100.55     22.88 o 
   1   7   7     1072.69     1128.61     16.76 o 
   2   7   7      548.20      583.37     12.82 o 
   3   7   7        4.34       17.94      9.60 o 
   4   7   7      541.02      600.73     12.49 o 
   5   7   7      982.13     1020.09     16.50 o 
   6   7   7       56.24       54.05      9.66 o 
   7   7   7     2856.79     2842.46     28.81 o 
   8   7   7     1863.55     1843.13     33.06 o 
   9   7   7       46.16       50.65     11.13 o 
  10   7   7      135.99      147.48     11.53 o 
  11   7   7      989.31      921.92     18.76 o 
  12   7   7      116.31       96.07     11.68 o 
  13   7   7       11.87       -2.48     10.72 o 
  14   7   7      237.04      279.65     13.27 o 
  15   7   7      255.50      266.62     13.45 o 
  16   7   7      932.73      935.64     19.62 o 
  17   7   7     1273.33     1270.28     22.48 o 
  18   7   7     1084.97     1107.64     23.84 o 
  19   7   7      531.24      540.08     18.51 o 
  20   7   7      214.89      180.85     16.69 o 
  21   7   7      204.74      207.69     18.41 o 
  22   7   7       22.22       33.88     16.99 o 
  23   7   7      389.85      359.46     26.98 o 
  24   7   7      179.86      237.23     28.79 o 
   1   9   7     1321.93     1350.27     18.91 o 
   2   9   7       70.48       63.98      9.79 o 
   3   9   7      513.11      525.84     13.66 o 
   4   9   7      120.62      107.27     10.51 o 
   5   9   7      408.77      429.66     12.94 o 
   6   9   7     1060.85     1077.24     18.77 o 
   7   9   7       51.50       41.53     11.47 o 
   8   9   7      181.56      156.53     12.05 o 
   9   9   7       62.67       47.49      9.36 o 
  10   9   7       76.59       98.71     11.69 o 
  11   9   7      440.89      439.15     14.57 o 
  12   9   7       15.97       15.32     10.65 o 
  13   9   7      378.43      347.69     13.94 o 
  14   9   7     2391.24     2399.52     29.39 o 
  15   9   7     1718.57     1795.60     25.83 o 
  16   9   7      628.66      657.42     17.28 o 
  17   9   7       98.22       99.78     12.62 o 
  18   9   7      610.67      609.29     18.84 o 
  19   9   7      313.59      334.27     18.58 o 
  20   9   7     1654.62     1682.33     34.37 o 
  21   9   7       58.80       76.11     18.89 o 
  22   9   7      660.34      717.75     26.93 o 
  23   9   7       67.75       78.04     21.14 o 
   1  11   7      154.72      142.14     11.39 o 
   2  11   7       18.98       -6.24      9.92 o 
   3  11   7       87.00       66.07     10.58 o 
   4  11   7     2262.10     2196.38     26.18 o 
   5  11   7       16.66        9.66     11.30 o 
   6  11   7     1187.21     1186.27     20.93 o 
   7  11   7     2086.42     2087.15     26.44 o 
   8  11   7      731.12      754.81     20.08 o 
   9  11   7      209.64      172.39     12.59 o 
  10  11   7     1306.69     1237.22     22.39 o 
  11  11   7       72.64       78.68     11.58 o 
  12  11   7      308.80      292.85     14.08 o 
  13  11   7      287.36      274.96     14.06 o 
  14  11   7      259.44      263.27     14.00 o 
  15  11   7       31.97       18.91     11.91 o 
  16  11   7      275.57      246.67     14.53 o 
  17  11   7       21.31        7.19     10.65 o 
  18  11   7      876.62      935.01     25.20 o 
  19  11   7     1124.59     1170.01     28.01 o 
  20  11   7      801.17      790.86     28.06 o 
  21  11   7      218.81      224.19     21.14 o 
   1  13   7      745.19      730.09     17.97 o 
   2  13   7      393.40      395.43     14.62 o 
   3  13   7      408.43      454.54     15.42 o 
   4  13   7     1085.17     1152.78     21.65 o 
   5  13   7      516.06      522.28     17.35 o 
   6  13   7      460.95      477.47     15.73 o 
   7  13   7      299.57      318.54     14.75 o 
   8  13   7      147.61      185.40     13.35 o 
   9  13   7      346.70      333.30     14.84 o 
  10  13   7      306.56      279.80     14.20 o 
  11  13   7      134.66      127.53     12.67 o 
  12  13   7      619.49      660.84     17.72 o 
  13  13   7      401.96      417.04     17.45 o 
  14  13   7       77.65       36.49     13.70 o 
  15  13   7      175.05      201.93     15.74 o 
  16  13   7       71.11       85.91     15.26 o 
  17  13   7      208.19      239.41     18.52 o 
  18  13   7      168.58      145.82     17.60 o 
  19  13   7        3.13       10.01     16.24 o 
   1  15   7     2546.68     2493.88     31.65 o 
   2  15   7      169.39      177.61     14.24 o 
   3  15   7       33.39       29.47     13.03 o 
   4  15   7      482.10      571.58     18.90 o 
   5  15   7     1386.25     1392.07     26.48 o 
   6  15   7      114.22      126.80     14.52 o 
   7  15   7      364.75      377.97     15.90 o 
   8  15   7      808.43      824.49     20.23 o 
   9  15   7      106.19      122.94     13.77 o 
  10  15   7      371.80      403.09     16.43 o 
  11  15   7      498.43      496.76     21.05 o 
  12  15   7       24.80       37.17     14.45 o 
  13  15   7       17.76       10.55     14.11 o 
  14  15   7       21.94       34.59     14.17 o 
  15  15   7      192.70      203.27     18.17 o 
  16  15   7      165.94      170.74     18.65 o 
   1  17   7       31.60       26.66     13.38 o 
   2  17   7      228.55      265.99     16.84 o 
   3  17   7      303.79      338.08     17.68 o 
   4  17   7      304.62      375.59     17.99 o 
   5  17   7      543.14      572.46     20.30 o 
   6  17   7      118.03       84.72     14.98 o 
   7  17   7      212.21      210.57     17.55 o 
   8  17   7       49.97       29.23     15.68 o 
   9  17   7      117.46       91.74     17.38 o 
  10  17   7      516.16      574.12     23.11 o 
  11  17   7       96.46      130.08     16.85 o 
  12  17   7       73.06       97.58     16.03 o 
  13  17   7       37.65       43.04     16.56 o 
   1  19   7      425.34      417.22     19.65 o 
   2  19   7      166.75      158.22     17.08 o 
   3  19   7      440.47      495.45     20.09 o 
   4  19   7       93.64      100.97     16.48 o 
   5  19   7      121.62      132.64     18.02 o 
   6  19   7      158.02      178.38     18.71 o 
   0   0   8     4981.29     5007.24     71.99 o 
   2   0   8     3113.71     2890.49     34.82 o 
   4   0   8     5076.03     5288.68     63.22 o 
   6   0   8     5034.20     5100.32     52.01 o 
   8   0   8     2775.47     2846.04     38.38 o 
  10   0   8      815.49      912.18     22.36 o 
  12   0   8     6604.75     6308.50     76.22 o 
  14   0   8       80.81       50.18     16.20 o 
  16   0   8     2197.72     2093.14     50.27 o 
  18   0   8      139.88      180.20     26.96 o 
  20   0   8      597.14      637.72     34.22 o 
  22   0   8        3.84       10.59     25.57 o 
  24   0   8      170.69      145.48     39.92 o 
   0   2   8     2651.73     2477.05     31.94 o 
   1   2   8      799.74      802.40     14.56 o 
   2   2   8     2445.28     2348.97     21.99 o 
   3   2   8     4577.07     4424.99     33.06 o 
   4   2   8      794.69      754.02     14.11 o 
   5   2   8      525.12      476.70     11.86 o 
   6   2   8       74.09       71.78      7.65 o 
   7   2   8       11.89        2.68      8.48 o 
   8   2   8      133.84      137.83      9.60 o 
   9   2   8      945.98      955.96     15.83 o 
  10   2   8       50.31       52.70      9.27 o 
  11   2   8      661.58      612.66     14.84 o 
  12   2   8      517.79      521.33     14.31 o 
  13   2   8        6.37      -18.39     12.92 o 
  14   2   8      500.26      515.29     17.84 o 
  15   2   8      528.47      459.22     17.72 o 
  16   2   8      549.93      560.44     18.95 o 
  17   2   8      125.42      107.95     14.03 o 
  18   2   8      217.27      242.78     16.43 o 
  19   2   8       55.86       49.51     15.75 o 
  20   2   8      511.22      524.67     23.30 o 
  21   2   8       12.05      -26.84     17.89 o 
  22   2   8      108.38       63.50     18.54 o 
  23   2   8       95.56      114.38     19.49 o 
  24   2   8      126.83      126.98     19.72 o 
  25   2   8      294.69      380.29     26.20 o 
   0   4   8     1316.23     1287.70     23.58 o 
   1   4   8     1041.77     1046.17     15.99 o 
   2   4   8     1581.92     1510.70     19.21 o 
   3   4   8      454.54      496.20     14.34 o 
   4   4   8     1002.35     1044.49     16.76 o 
   5   4   8     1996.80     2027.09     27.03 o 
   6   4   8      244.85      252.40     10.35 o 
   7   4   8      505.14      510.44     12.27 o 
   8   4   8      370.60      360.39     11.25 o 
   9   4   8       28.89       19.36      9.75 o 
  10   4   8      897.90      941.52     19.03 o 
  11   4   8      608.51      589.93     15.82 o 
  12   4   8       29.96        5.40     11.36 o 
  13   4   8      870.22      800.52     18.00 o 
  14   4   8      631.45      652.50     17.45 o 
  15   4   8       75.61       72.88     13.56 o 
  16   4   8      469.48      400.91     17.39 o 
  17   4   8     1170.47     1182.06     25.72 o 
  18   4   8       18.68       25.25     13.63 o 
  19   4   8     1819.46     1783.22     30.80 o 
  20   4   8       43.99       14.02     14.63 o 
  21   4   8      470.21      534.64     20.41 o 
  22   4   8       88.17      102.70     17.93 o 
  23   4   8      132.07      109.82     24.97 o 
  24   4   8      139.89      179.01     23.73 o 
   0   6   8     2051.70     2057.16     32.47 o 
   1   6   8      328.43      314.54     11.81 o 
   2   6   8     1064.84     1068.47     16.73 o 
   3   6   8     1412.30     1350.15     18.21 o 
   4   6   8      183.98      186.95     10.58 o 
   5   6   8      862.75      891.60     15.69 o 
   6   6   8      692.91      683.25     14.53 o 
   7   6   8      400.94      457.24     14.16 o 
   8   6   8      566.72      561.81     15.25 o 
   9   6   8     1240.53     1165.70     21.73 o 
  10   6   8       66.58       80.67     11.81 o 
  11   6   8       15.40       -0.49     10.88 o 
  12   6   8       19.18       29.41     11.23 o 
  13   6   8        2.89       -2.56     10.62 o 
  14   6   8      133.93      132.46     12.05 o 
  15   6   8       41.92       59.63     11.76 o 
  16   6   8      554.27      566.87     19.24 o 
  17   6   8      443.26      478.47     18.87 o 
  18   6   8     1556.17     1528.54     28.88 o 
  19   6   8      847.10      926.37     23.87 o 
  20   6   8      150.02      141.44     16.43 o 
  21   6   8      207.29      256.63     17.82 o 
  22   6   8      126.88       95.46     17.74 o 
  23   6   8      158.54      196.61     19.45 o 
   0   8   8     1819.59     1871.04     32.16 o 
   1   8   8     1079.07     1029.09     17.57 o 
   2   8   8      513.59      509.18     13.21 o 
   3   8   8      442.99      427.01     13.31 o 
   4   8   8     1172.36     1167.97     20.04 o 
   5   8   8      119.32       96.90     10.78 o 
   6   8   8      624.55      690.14     18.65 o 
   7   8   8     2563.73     2607.94     30.13 o 
   8   8   8      549.21      555.37     15.85 o 
   9   8   8      515.86      515.52     15.84 o 
  10   8   8      722.48      766.30     18.34 o 
  11   8   8       99.29       73.88     11.69 o 
  12   8   8     1618.75     1529.16     23.90 o 
  13   8   8     1698.19     1718.76     25.00 o 
  14   8   8      348.21      364.26     14.74 o 
  15   8   8     1030.24     1012.79     20.98 o 
  16   8   8      777.63      794.98     19.30 o 
  17   8   8      465.21      496.62     17.50 o 
  18   8   8     1021.18     1014.32     23.86 o 
  19   8   8      391.34      400.62     20.30 o 
  20   8   8      252.22      272.90     20.15 o 
  21   8   8      799.38      809.04     37.74 o 
  22   8   8      113.51      111.39     19.93 o 
   0  10   8     1753.80     1616.42     32.07 o 
   1  10   8      654.94      641.95     15.69 o 
   2  10   8     1591.32     1540.87     22.40 o 
   3  10   8       55.61       48.84     11.48 o 
   4  10   8      612.87      680.45     16.39 o 
   5  10   8      429.38      425.24     15.18 o 
   6  10   8      480.66      501.30     16.27 o 
   7  10   8      389.69      404.23     15.81 o 
   8  10   8      117.45      107.01     12.04 o 
   9  10   8       96.05       63.98     11.64 o 
  10  10   8       32.73       19.62     10.97 o 
  11  10   8      718.36      746.73     18.64 o 
  12  10   8      566.93      534.66     16.57 o 
  13  10   8       26.49       19.13     11.60 o 
  14  10   8      525.37      530.20     17.01 o 
  15  10   8      162.58      155.37     15.78 o 
  16  10   8     1085.07     1053.54     22.10 o 
  17  10   8      458.59      458.09     16.97 o 
  18  10   8      483.44      464.85     17.98 o 
  19  10   8        8.11       18.07     15.77 o 
  20  10   8      303.11      311.70     22.66 o 
  21  10   8       44.23       32.16     20.29 o 
   0  12   8      191.89      192.98     19.02 o 
   1  12   8      292.83      291.24     14.17 o 
   2  12   8      672.36      709.81     17.82 o 
   3  12   8      404.82      449.52     15.72 o 
   4  12   8       96.62      102.76     12.34 o 
   5  12   8      262.07      257.56     13.73 o 
   6  12   8       81.28       65.85     12.34 o 
   7  12   8      486.61      486.96     16.58 o 
   8  12   8      245.24      263.14     14.86 o 
   9  12   8     1261.83     1293.55     23.83 o 
  10  12   8      282.99      281.45     14.75 o 
  11  12   8      715.42      734.69     18.73 o 
  12  12   8       77.13       68.40     12.43 o 
  13  12   8       74.55       72.84     13.69 o 
  14  12   8      545.21      547.01     17.59 o 
  15  12   8      176.81      165.79     14.09 o 
  16  12   8      290.46      242.30     15.99 o 
  17  12   8       83.59       89.50     15.24 o 
  18  12   8        8.55        7.09     15.30 o 
  19  12   8      595.34      650.78     25.60 o 
   0  14   8     3276.47     3382.27     53.70 o 
   1  14   8      946.51      945.67     21.28 o 
   2  14   8      627.01      619.45     19.51 o 
   3  14   8     1497.84     1618.00     28.97 o 
   4  14   8      528.55      534.43     19.60 o 
   5  14   8      985.10     1011.47     24.18 o 
   6  14   8      226.04      238.76     16.53 o 
   7  14   8       87.43       91.75     13.10 o 
   8  14   8      175.27      235.03     15.22 o 
   9  14   8        6.93       -5.39     12.35 o 
  10  14   8      158.97      172.31     14.62 o 
  11  14   8       54.11       56.67     13.26 o 
  12  14   8      653.69      683.57     20.99 o 
  13  14   8      203.08      219.89     16.74 o 
  14  14   8      347.98      429.92     19.64 o 
  15  14   8      398.38      454.94     19.57 o 
  16  14   8      161.83      196.31     17.64 o 
   0  16   8      317.13      350.59     29.89 o 
   1  16   8       97.36      108.78     14.80 o 
   2  16   8      161.17      148.53     15.59 o 
   3  16   8      740.54      768.64     22.11 o 
   4  16   8      197.32      209.70     16.45 o 
   5  16   8       64.59       75.51     14.59 o 
   6  16   8      531.35      508.37     20.09 o 
   7  16   8       66.16       58.12     15.02 o 
   8  16   8       77.65       54.69     15.09 o 
   9  16   8       40.48       20.81     15.00 o 
  10  16   8       56.23      104.60     15.77 o 
  11  16   8      300.03      327.31     18.79 o 
  12  16   8       12.72       24.43     15.21 o 
   0  18   8      131.19      127.90     30.20 o 
   1  18   8      243.69      322.91     20.34 o 
   2  18   8      486.47      539.72     20.74 o 
   3  18   8      233.51      226.59     17.46 o 
   4  18   8       99.57       98.80     16.15 o 
   5  18   8      158.39      136.33     17.98 o 
   6  18   8       35.94       36.66     16.36 o 
   1   1   9     1108.30     1045.47     16.47 o 
   2   1   9     2206.39     2084.23     21.68 o 
   3   1   9     1046.02     1029.41     17.48 o 
   4   1   9      513.84      473.62     13.03 o 
   5   1   9      208.18      225.05     12.97 o 
   6   1   9     1684.45     1632.14     21.55 o 
   7   1   9      477.82      529.98     17.74 o 
   8   1   9      135.30      122.31     10.49 o 
   9   1   9     1336.06     1306.93     19.54 o 
  10   1   9     2210.35     2191.53     27.51 o 
  11   1   9      268.48      345.59     13.24 o 
  12   1   9     1278.35     1277.87     22.33 o 
  13   1   9       20.67       26.94     12.36 o 
  14   1   9      626.49      595.49     19.26 o 
  15   1   9      551.43      611.77     19.60 o 
  16   1   9     1455.56     1454.40     27.89 o 
  17   1   9      472.05      448.38     23.15 o 
  18   1   9        6.29        5.94     17.64 o 
  19   1   9       15.34      -11.37     16.96 o 
  20   1   9       24.34      -12.58     17.42 o 
  21   1   9       93.10       86.09     19.00 o 
  22   1   9      268.71      274.74     21.98 o 
  23   1   9      384.95      387.08     23.66 o 
   1   3   9        3.71       -3.38      9.47 o 
   2   3   9     3052.80     3026.42     27.70 o 
   3   3   9      776.52      756.41     14.90 o 
   4   3   9     1310.49     1336.14     18.94 o 
   5   3   9      853.61      813.92     15.35 o 
   6   3   9      400.47      375.33     12.00 o 
   7   3   9     1196.33     1157.12     18.35 o 
   8   3   9        4.36       -7.86      9.31 o 
   9   3   9     1022.89      992.56     18.74 o 
  10   3   9       75.92       72.45     12.30 o 
  11   3   9      129.60      143.29     13.58 o 
  12   3   9     1587.21     1478.89     29.00 o 
  13   3   9      308.83      332.46     16.87 o 
  14   3   9        7.53       11.13     13.30 o 
  15   3   9      491.35      446.77     18.42 o 
  16   3   9      677.04      657.13     20.64 o 
  17   3   9      125.53      152.82     16.11 o 
  18   3   9      107.32       72.71     15.62 o 
  19   3   9        1.11      -23.22     15.48 o 
  20   3   9       60.95       62.95     19.03 o 
  21   3   9      131.06      130.07     20.16 o 
  22   3   9       32.56       16.41     19.30 o 
  23   3   9       88.61       81.80     20.82 o 
   1   5   9      561.57      519.39     13.39 o 
   2   5   9      290.63      302.52     11.87 o 
   3   5   9      439.63      431.15     13.05 o 
   4   5   9      838.33      849.28     15.94 o 
   5   5   9       36.47       38.22      9.65 o 
   6   5   9      240.50      306.03     11.70 o 
   7   5   9      123.34      134.93     11.74 o 
   8   5   9      102.18       68.83     11.83 o 
   9   5   9      372.39      367.81     14.71 o 
  10   5   9      383.27      400.63     14.85 o 
  11   5   9      352.17      396.65     14.90 o 
  12   5   9       65.01       53.61     12.24 o 
  13   5   9     1101.00     1047.63     23.35 o 
  14   5   9       11.10       -1.92     12.79 o 
  15   5   9       76.48       73.33     14.35 o 
  16   5   9      362.20      353.76     17.73 o 
  17   5   9      915.45      919.93     23.95 o 
  18   5   9       72.14       40.47     15.15 o 
  19   5   9      508.92      520.79     20.91 o 
  20   5   9       38.79       -2.57     15.25 o 
  21   5   9        5.18        2.68     15.74 o 
  22   5   9       69.98       36.82     17.68 o 
   1   7   9      397.44      398.90     13.23 o 
   2   7   9     1823.59     1754.02     22.55 o 
   3   7   9      356.83      354.18     13.04 o 
   4   7   9     1113.79     1050.44     19.88 o 
   5   7   9     1335.76     1357.98     24.35 o 
   6   7   9     1520.54     1478.69     24.19 o 
   7   7   9      641.29      663.82     17.01 o 
   8   7   9      406.80      416.00     14.79 o 
   9   7   9      425.46      425.68     15.11 o 
  10   7   9      804.06      767.19     18.55 o 
  11   7   9      438.00      439.68     15.57 o 
  12   7   9      565.01      546.33     16.29 o 
  13   7   9      120.65      117.35     12.71 o 
  14   7   9      233.49      214.55     14.87 o 
  15   7   9        1.80      -18.41     12.28 o 
  16   7   9      265.31      243.25     17.22 o 
  17   7   9     1410.84     1579.02     32.13 o 
  18   7   9       39.69       34.73     15.18 o 
  19   7   9      164.28      155.47     17.03 o 
  20   7   9       88.72      117.35     16.87 o 
  21   7   9      440.22      490.10     27.78 o 
   1   9   9      679.37      720.29     16.89 o 
   2   9   9      948.84      860.34     17.92 o 
   3   9   9      694.72      740.56     16.87 o 
   4   9   9      256.17      307.34     13.35 o 
   5   9   9      760.79      855.58     20.44 o 
   6   9   9     3175.07     2972.85     34.56 o 
   7   9   9      224.21      214.99     14.05 o 
   8   9   9     1478.95     1500.95     24.87 o 
   9   9   9       87.94       79.98     12.56 o 
  10   9   9      644.31      618.84     17.41 o 
  11   9   9        0.07      -10.33     10.96 o 
  12   9   9      250.84      235.85     14.01 o 
  13   9   9      655.81      653.02     18.21 o 
  14   9   9      410.15      413.00     16.51 o 
  15   9   9      508.55      535.97     17.70 o 
  16   9   9      905.79      889.09     21.19 o 
  17   9   9      455.54      441.02     19.61 o 
  18   9   9      206.39      236.29     17.81 o 
  19   9   9       92.04       77.81     16.40 o 
  20   9   9      476.90      441.78     21.01 o 
   1  11   9      297.89      314.63     14.75 o 
   2  11   9       64.16       53.75     12.18 o 
   3  11   9      252.94      231.19     13.71 o 
   4  11   9     1030.72      973.10     21.32 o 
   5  11   9      153.38      152.52     13.83 o 
   6  11   9      531.49      578.64     18.27 o 
   7  11   9      630.95      599.98     17.96 o 
   8  11   9      407.91      398.30     17.34 o 
   9  11   9       55.35       54.45     13.25 o 
  10  11   9      277.72      297.64     15.71 o 
  11  11   9      195.35      202.55     14.80 o 
  12  11   9      564.81      580.41     18.92 o 
  13  11   9       13.51       -2.34     12.84 o 
  14  11   9       19.09       23.01     13.00 o 
  15  11   9      119.69      111.16     14.26 o 
  16  11   9      120.82      111.49     13.98 o 
  17  11   9      136.36      106.48     14.91 o 
  18  11   9       58.42       47.67     15.31 o 
   1  13   9      188.28      175.77     15.04 o 
   2  13   9     1043.63     1076.90     24.86 o 
   3  13   9      312.44      347.80     17.87 o 
   4  13   9      337.33      371.43     18.85 o 
   5  13   9      756.82      743.24     21.76 o 
   6  13   9      252.95      304.54     16.62 o 
   7  13   9       64.95       50.08     13.44 o 
   8  13   9      368.99      398.80     17.08 o 
   9  13   9       53.60       24.72     13.37 o 
  10  13   9      398.29      433.57     17.44 o 
  11  13   9      313.38      328.55     16.53 o 
  12  13   9      769.82      801.36     22.17 o 
  13  13   9       93.72       93.95     14.67 o 
  14  13   9       77.62       78.04     14.30 o 
  15  13   9       68.21       73.54     14.90 o 
   1  15   9      563.91      693.57     21.94 o 
   2  15   9       81.33       84.67     15.53 o 
   3  15   9      258.96      312.30     17.87 o 
   4  15   9      464.34      473.47     19.71 o 
   5  15   9      147.33      130.17     15.88 o 
   6  15   9      696.72      750.69     22.89 o 
   7  15   9      576.86      590.69     21.23 o 
   8  15   9      471.24      522.99     21.57 o 
   9  15   9       94.53       96.39     19.83 o 
  10  15   9       18.78       12.70     18.15 o 
  11  15   9      374.36      428.43     19.45 o 
  12  15   9       84.13      103.16     16.05 o 
   1  17   9      112.97       90.85     18.03 o 
   2  17   9      134.86      152.61     17.89 o 
   3  17   9      224.70      234.83     17.73 o 
   4  17   9      108.63       86.89     16.14 o 
   5  17   9      393.29      423.10     20.23 o 
   0   0  10    48498.40    47223.61    532.99 o 
   2   0  10     1730.58     1655.43     40.14 o 
   4   0  10     2345.41     2171.13     35.43 o 
   6   0  10     3514.29     3474.12     45.52 o 
   8   0  10      390.60      383.54     18.29 o 
  10   0  10     3277.29     3222.86     51.05 o 
  12   0  10     1010.64      924.82     28.65 o 
  14   0  10      965.75      882.72     37.21 o 
  16   0  10      130.25       86.61     25.40 o 
  18   0  10      127.37      125.64     28.27 o 
  20   0  10      448.75      488.73     33.63 o 
   0   2  10     2621.57     2474.97     47.53 o 
   1   2  10     4091.36     3923.57     34.81 o 
   2   2  10       22.20       23.44     10.38 o 
   3   2  10     7163.62     7045.44     52.20 o 
   4   2  10      554.28      570.07     16.31 o 
   5   2  10     5372.81     5137.49     41.65 o 
   6   2  10      340.26      331.24     12.71 o 
   7   2  10      103.34       89.69     10.19 o 
   8   2  10     1355.21     1372.08     20.40 o 
   9   2  10     3775.15     3675.90     35.93 o 
  10   2  10      602.26      603.13     15.68 o 
  11   2  10       32.16        4.62     12.71 o 
  12   2  10      158.26      176.02     15.67 o 
  13   2  10     1394.50     1262.63     26.52 o 
  14   2  10      291.34      283.82     16.93 o 
  15   2  10      256.06      262.56     17.56 o 
  16   2  10      111.85       78.97     15.27 o 
  17   2  10       67.75       55.54     17.91 o 
  18   2  10      132.37      110.58     21.36 o 
  19   2  10       57.00       29.77     18.40 o 
  20   2  10        2.44       -5.37     18.89 o 
  21   2  10       96.66      135.13     20.73 o 
   0   4  10      836.72      731.68     31.25 o 
   1   4  10     4988.44     4838.71     41.18 o 
   2   4  10     3839.53     3758.10     33.84 o 
   3   4  10      575.93      588.02     14.43 o 
   4   4  10     3257.43     3140.11     30.39 o 
   5   4  10      205.48      208.84     11.75 o 
   6   4  10      282.71      299.30     12.10 o 
   7   4  10      523.23      515.39     15.69 o 
   8   4  10      408.59      404.01     15.88 o 
   9   4  10      526.31      575.02     17.65 o 
  10   4  10     1029.72      908.34     20.50 o 
  11   4  10       83.25       91.82     13.18 o 
  12   4  10      740.93      747.03     19.55 o 
  13   4  10      416.96      397.42     18.24 o 
  14   4  10       86.08       72.54     15.23 o 
  15   4  10      289.22      289.69     17.38 o 
  16   4  10       28.60       26.07     15.10 o 
  17   4  10      193.36      193.02     17.16 o 
  18   4  10      276.26      263.78     17.81 o 
  19   4  10       76.34       39.05     17.16 o 
  20   4  10       21.90       -7.85     18.14 o 
  21   4  10      156.79      194.76     21.55 o 
   0   6  10      177.21      196.68     17.05 o 
   1   6  10     4240.91     4190.53     37.76 o 
   2   6  10      489.53      522.22     14.43 o 
   3   6  10     2483.66     2681.79     27.99 o 
   4   6  10      308.01      360.69     13.54 o 
   5   6  10     1920.76     1862.64     25.35 o 
   6   6  10      613.02      623.78     17.56 o 
   7   6  10       24.15       18.92     11.83 o 
   8   6  10      783.16      793.87     23.18 o 
   9   6  10      348.71      379.95     14.99 o 
  10   6  10       78.13       70.98     13.14 o 
  11   6  10      279.01      293.50     15.11 o 
  12   6  10      621.40      617.43     18.44 o 
  13   6  10      448.18      404.10     17.00 o 
  14   6  10       64.67       52.01     15.30 o 
  15   6  10     1297.66     1361.34     28.67 o 
  16   6  10       76.12       63.36     15.50 o 
  17   6  10      191.11      218.23     18.34 o 
  18   6  10       48.99       50.70     15.94 o 
  19   6  10      419.77      414.54     20.33 o 
  20   6  10      231.66      271.28     19.31 o 
   0   8  10     4473.00     4210.20     52.42 o 
   1   8  10      167.14      178.79     12.91 o 
   2   8  10      988.29      965.70     19.60 o 
   3   8  10     1498.30     1498.04     23.97 o 
   4   8  10      342.33      289.51     13.75 o 
   5   8  10      638.82      642.51     17.63 o 
   6   8  10     1156.86     1039.79     21.82 o 
   7   8  10       15.22        5.53     12.05 o 
   8   8  10       55.84       63.48     12.86 o 
   9   8  10       69.37       60.95     12.83 o 
  10   8  10      393.42      399.94     16.94 o 
  11   8  10       49.85       52.20     13.34 o 
  12   8  10      365.68      337.04     16.61 o 
  13   8  10       99.00      103.61     14.32 o 
  14   8  10      275.12      242.56     15.96 o 
  15   8  10       29.93       25.33     14.72 o 
  16   8  10       78.55       71.81     16.11 o 
  17   8  10       78.93       98.59     16.85 o 
  18   8  10      541.24      524.44     21.79 o 
   0  10  10     2609.71     2590.47     46.95 o 
   1  10  10      310.41      346.03     16.12 o 
   2  10  10       38.06       41.10     12.56 o 
   3  10  10      873.32      923.87     20.99 o 
   4  10  10      644.91      647.44     18.64 o 
   5  10  10      666.68      725.50     19.61 o 
   6  10  10      360.90      358.57     17.11 o 
   7  10  10      432.66      418.39     17.00 o 
   8  10  10      288.72      301.25     15.71 o 
   9  10  10      561.41      522.18     18.25 o 
  10  10  10      151.89      130.47     14.30 o 
  11  10  10      400.26      403.97     17.56 o 
  12  10  10      114.70      115.48     14.40 o 
  13  10  10      654.61      613.01     19.48 o 
  14  10  10        2.41      -13.00     16.17 o 
  15  10  10       78.10       52.50     14.60 o 
  16  10  10      249.71      287.43     18.51 o 
  17  10  10       43.39       51.64     16.43 o 
   0  12  10     1678.99     1701.26     39.70 o 
   1  12  10     1012.34     1055.14     23.15 o 
   2  12  10      868.64      867.97     23.22 o 
   3  12  10       77.18       72.11     15.04 o 
   4  12  10      189.78      216.07     16.64 o 
   5  12  10      375.54      408.20     18.60 o 
   6  12  10      236.21      271.13     16.88 o 
   7  12  10      437.46      402.77     17.49 o 
   8  12  10      422.51      459.88     18.94 o 
   9  12  10      507.66      527.29     21.80 o 
  10  12  10       22.75       15.71     13.25 o 
  11  12  10      166.37      131.48     15.07 o 
  12  12  10      203.45      190.29     15.83 o 
  13  12  10       53.45       43.28     14.21 o 
  14  12  10        8.33        1.23     14.80 o 
   0  14  10       58.59       46.33     23.48 o 
   1  14  10      113.04      130.89     17.12 o 
   2  14  10      189.25      215.77     17.33 o 
   3  14  10      769.64      898.92     25.31 o 
   4  14  10        6.31        3.11     14.95 o 
   5  14  10      269.65      303.28     18.58 o 
   6  14  10      104.28      141.82     17.47 o 
   7  14  10      378.42      467.35     20.59 o 
   8  14  10       48.35       60.63     16.67 o 
   9  14  10      104.61       91.30     15.58 o 
  10  14  10      169.93      158.51     15.98 o 
   0  16  10      913.60     1005.81     41.41 o 
   1  16  10       10.12        0.93     16.76 o 
   1   1  11      748.95      763.80     17.54 o 
   2   1  11     1473.64     1383.11     21.37 o 
   3   1  11     2110.78     2004.72     25.31 o 
   4   1  11      786.70      761.27     16.67 o 
   5   1  11      294.72      283.36     13.07 o 
   6   1  11       49.27       34.74     10.22 o 
   7   1  11      265.08      295.27     13.05 o 
   8   1  11      240.36      202.20     12.07 o 
   9   1  11      199.00      214.30     13.08 o 
  10   1  11       11.07        1.47     11.98 o 
  11   1  11      309.58      306.07     23.37 o 
  12   1  11      283.17      274.94     17.39 o 
  13   1  11      139.83      135.93     16.49 o 
  14   1  11      151.52      142.90     20.41 o 
  15   1  11      118.94       69.26     18.96 o 
  16   1  11      285.46      288.97     21.67 o 
  17   1  11      208.16      243.84     24.70 o 
  18   1  11      236.24      235.07     27.29 o 
  19   1  11       56.66       38.77     20.98 o 
   1   3  11      444.98      461.56     13.85 o 
   2   3  11      222.35      223.59     12.95 o 
   3   3  11       13.28        2.18     10.30 o 
   4   3  11      448.74      474.40     15.11 o 
   5   3  11      705.50      712.50     17.52 o 
   6   3  11      603.94      564.79     15.21 o 
   7   3  11      134.14      142.77     12.90 o 
   8   3  11        1.16      -10.17     12.05 o 
   9   3  11       95.82       52.29     10.63 o 
  10   3  11      665.71      592.19     18.27 o 
  11   3  11       43.24       32.15     15.28 o 
  12   3  11       83.38       67.92     15.51 o 
  13   3  11      149.07      149.94     17.51 o 
  14   3  11       93.50      113.40     16.13 o 
  15   3  11       33.26       45.85     15.36 o 
  16   3  11      372.14      388.51     20.04 o 
  17   3  11       50.41       47.24     19.30 o 
  18   3  11       35.02       15.59     19.32 o 
  19   3  11        6.35      -28.42     18.95 o 
   1   5  11     1473.35     1439.65     22.07 o 
   2   5  11      291.45      318.35     13.47 o 
   3   5  11      427.20      397.19     13.75 o 
   4   5  11       37.26       23.71     10.34 o 
   5   5  11      680.96      694.28     18.09 o 
   6   5  11       24.34       10.62     12.62 o 
   7   5  11      402.04      397.94     17.37 o 
   8   5  11       28.11       38.50     13.39 o 
   9   5  11      588.25      616.20     19.57 o 
  10   5  11       33.63       30.48     13.77 o 
  11   5  11      610.88      572.24     19.20 o 
  12   5  11      254.40      237.27     16.37 o 
  13   5  11      241.90      250.93     17.69 o 
  14   5  11      336.26      378.37     19.58 o 
  15   5  11      842.30      889.36     24.72 o 
  16   5  11       27.65       14.92     15.94 o 
  17   5  11       64.00       78.43     17.02 o 
  18   5  11      375.37      415.71     20.70 o 
   1   7  11     1096.32     1101.32     21.09 o 
   2   7  11     1603.70     1548.35     24.39 o 
   3   7  11      136.17      158.86     13.03 o 
   4   7  11       19.60        1.37     12.44 o 
   5   7  11      151.60      142.21     14.12 o 
   6   7  11      165.45      143.37     16.99 o 
   7   7  11      373.63      349.20     16.92 o 
   8   7  11      106.82       82.07     14.57 o 
   9   7  11      339.71      392.16     17.72 o 
  10   7  11        9.84       23.35     13.70 o 
  11   7  11      117.17      118.91     15.05 o 
  12   7  11       24.25       -3.32     13.76 o 
  13   7  11      441.09      498.18     20.53 o 
  14   7  11      202.40      214.63     18.32 o 
  15   7  11      451.52      453.46     23.22 o 
  16   7  11       31.70       27.08     16.05 o 
  17   7  11      659.84      748.34     24.24 o 
   1   9  11     1068.47     1119.47     23.43 o 
   2   9  11      168.20      159.45     14.45 o 
   3   9  11      627.49      629.86     19.08 o 
   4   9  11      512.21      514.05     18.24 o 
   5   9  11      133.12      129.01     14.08 o 
   6   9  11       35.62       14.98     13.32 o 
   7   9  11       26.07       -8.73     13.29 o 
   8   9  11      241.64      212.76     15.43 o 
   9   9  11       89.98       85.76     14.13 o 
  10   9  11       63.75       72.79     15.16 o 
  11   9  11     1154.90     1202.48     26.28 o 
  12   9  11       50.59       72.13     15.07 o 
  13   9  11      268.15      308.15     18.08 o 
  14   9  11      194.03      216.08     18.74 o 
  15   9  11      514.35      496.32     22.70 o 
   1  11  11      779.19      807.91     22.49 o 
   2  11  11      228.67      266.34     18.50 o 
   3  11  11      106.77      103.17     15.97 o 
   4  11  11       60.68       51.76     15.89 o 
   5  11  11      143.74      114.86     15.64 o 
   6  11  11      178.40      186.11     15.80 o 
   7  11  11       79.49       43.19     13.87 o 
   8  11  11       55.30       73.52     14.63 o 
   9  11  11       88.77       57.48     14.49 o 
  10  11  11       30.61        2.33     13.81 o 
  11  11  11       32.35       22.30     14.43 o 
  12  11  11      272.56      300.27     18.66 o 
   1  13  11      131.77      117.33     16.50 o 
   2  13  11     1675.17     1837.78     33.37 o 
   3  13  11      248.04      276.06     18.80 o 
   4  13  11      101.88      102.82     16.54 o 
   5  13  11       38.80       36.30     16.27 o 
   6  13  11      152.49      113.47     16.96 o 
   7  13  11      168.74      194.85     17.37 o 
   8  13  11        5.81        4.84     15.56 o 
   0   0  12     7785.35     6992.87    210.73 o 
   2   0  12      393.52      414.29     22.56 o 
   4   0  12      280.42      251.22     20.18 o 
   6   0  12       14.10       18.56     16.51 o 
   8   0  12     1422.67     1399.31     36.90 o 
  10   0  12      291.26      303.83     23.38 o 
  12   0  12     1502.53     1337.15     47.55 o 
  14   0  12       59.89        0.85     24.83 o 
  16   0  12      166.22      137.64     28.78 o 
   0   2  12      126.90      135.03     18.10 o 
   1   2  12      309.78      313.71     14.54 o 
   2   2  12     1192.05     1136.11     21.74 o 
   3   2  12      463.61      433.82     15.49 o 
   4   2  12      456.10      433.75     15.48 o 
   5   2  12      125.82      127.22     13.28 o 
   6   2  12      278.14      281.47     13.91 o 
   7   2  12      610.05      569.97     17.29 o 
   8   2  12      206.32      194.36     15.88 o 
   9   2  12      341.25      331.48     17.93 o 
  10   2  12      169.57      148.47     16.83 o 
  11   2  12       82.77       57.67     15.85 o 
  12   2  12      599.39      594.52     24.72 o 
  13   2  12      150.92      151.46     17.04 o 
  14   2  12      277.94      316.31     20.88 o 
  15   2  12      244.47      213.42     21.10 o 
  16   2  12       69.03       62.94     19.66 o 
   0   4  12      352.07      367.89     21.53 o 
   1   4  12      126.98      148.47     11.68 o 
   2   4  12      505.55      482.31     15.27 o 
   3   4  12     1777.04     1773.37     25.05 o 
   4   4  12      420.05      446.98     15.49 o 
   5   4  12       19.05       -6.28     12.69 o 
   6   4  12      236.16      223.42     16.17 o 
   7   4  12      319.60      341.61     17.54 o 
   8   4  12      217.17      211.54     15.87 o 
   9   4  12       25.83      -18.97     13.49 o 
  10   4  12      448.15      411.73     18.65 o 
  11   4  12      169.45      166.56     17.90 o 
  12   4  12       46.98        6.30     16.46 o 
  13   4  12      262.26      235.80     19.02 o 
  14   4  12      179.93      138.44     17.43 o 
  15   4  12      113.78      103.88     17.72 o 
   0   6  12     3284.42     3436.00     48.61 o 
   1   6  12      349.36      386.93     14.52 o 
   2   6  12        0.22        6.47     12.55 o 
   3   6  12     1287.37     1336.81     24.75 o 
   4   6  12      327.13      355.40     17.72 o 
   5   6  12       27.03        6.14     15.26 o 
   6   6  12      445.23      393.53     18.11 o 
   7   6  12      822.29      921.83     27.74 o 
   8   6  12      241.12      269.40     17.07 o 
   9   6  12      254.87      262.40     16.79 o 
  10   6  12      119.63       79.61     15.60 o 
  11   6  12      314.59      361.74     18.78 o 
  12   6  12      171.37      217.99     18.86 o 
  13   6  12      252.61      264.92     19.49 o 
  14   6  12      371.54      437.04     22.23 o 
   0   8  12      124.32      121.96     23.00 o 
   1   8  12      510.04      529.68     18.56 o 
   2   8  12      270.74      281.66     16.37 o 
   3   8  12      274.06      311.39     16.42 o 
   4   8  12       95.00      100.70     14.41 o 
   5   8  12       89.29       81.32     15.20 o 
   6   8  12      512.33      570.32     21.84 o 
   7   8  12        3.11       -8.29     14.21 o 
   8   8  12       70.71       47.58     15.19 o 
   9   8  12       43.85       32.79     15.11 o 
  10   8  12      100.41      104.28     16.06 o 
  11   8  12       33.13       12.45     15.17 o 
  12   8  12       27.34        5.26     15.42 o 
   0  10  12      725.01      733.91     30.84 o 
   1  10  12      551.71      622.28     22.96 o 
   2  10  12      226.88      274.85     20.22 o 
   3  10  12      537.55      614.36     22.08 o 
   4  10  12      230.23      223.17     17.57 o 
   5  10  12       85.65      107.38     16.35 o 
   6  10  12       14.94        6.92     14.13 o 
   7  10  12       18.12        2.64     14.13 o 
   8  10  12       10.32       -9.90     14.98 o 
   9  10  12      271.47      290.23     18.45 o 
   0  12  12      189.98      181.75     28.36 o 
   1  12  12      325.74      345.32     20.88 o 
   2  12  12      143.23      186.97     17.91 o 
   3  12  12        7.61       -4.86     16.13 o 
   1   1  13      676.78      642.22     18.22 o 
   2   1  13      463.41      436.94     16.32 o 
   3   1  13      153.16      127.52     13.39 o 
   4   1  13      468.51      428.02     16.17 o 
   5   1  13       87.38       95.81     12.96 o 
   6   1  13      101.33       76.11     13.74 o 
   7   1  13        1.37      -12.34     13.71 o 
   8   1  13       43.60       40.81     16.43 o 
   9   1  13      131.39      129.14     17.43 o 
  10   1  13      129.48      126.41     17.42 o 
  11   1  13       82.81       88.56     18.54 o 
  12   1  13      157.94      159.78     21.94 o 
   1   3  13      325.57      304.74     15.21 o 
   2   3  13      159.93      154.63     13.99 o 
   3   3  13       71.22       54.52     12.84 o 
   4   3  13      365.68      326.26     15.59 o 
   5   3  13      289.89      307.15     17.50 o 
   6   3  13       97.73       75.38     15.27 o 
   7   3  13      231.18      248.37     16.96 o 
   8   3  13       48.10       26.71     14.71 o 
   9   3  13      149.15      173.23     18.33 o 
  10   3  13       44.02       51.90     16.96 o 
  11   3  13       16.10       23.49     17.20 o 
  12   3  13        1.74      -12.09     16.80 o 
   1   5  13      105.15      105.10     13.51 o 
   2   5  13       94.25      106.47     14.60 o 
   3   5  13       17.25      -17.31     14.04 o 
   4   5  13      107.51       83.94     15.12 o 
   5   5  13      134.52      157.36     15.94 o 
   6   5  13       46.34       33.88     15.14 o 
   7   5  13       60.13       79.22     14.93 o 
   8   5  13      187.04      205.82     16.76 o 
   9   5  13       85.99       50.04     15.32 o 
  10   5  13      307.24      371.02     20.31 o 
  11   5  13      242.95      298.99     20.91 o 
   1   7  13      271.15      281.75     17.49 o 
   2   7  13      209.50      233.66     17.61 o 
   3   7  13      267.99      255.02     17.18 o 
   4   7  13       94.36      108.76     15.44 o 
   5   7  13      558.65      598.53     21.08 o 
   6   7  13      206.05      238.54     17.65 o 
   7   7  13      163.64      173.28     16.86 o 
   8   7  13        5.54       -7.86     14.91 o 
   1   9  13      252.76      291.34     19.87 o 
   2   9  13       16.16       -2.31     15.73 o 
   3   9  13       30.56       28.00     16.63 o 
   4   9  13        4.21      -23.86     15.91 o 
   0   0  14     1509.35     1388.34     50.59 o 
   2   0  14      474.59      554.01     27.22 o 
   4   0  14      371.60      421.17     24.14 o 
   6   0  14      633.29      685.53     35.01 o 
   0   2  14      663.46      692.70     31.53 o 
   1   2  14       27.97      -18.87     12.58 o 
   2   2  14      102.97      119.44     14.31 o 
   3   2  14      230.84      149.33     14.70 o 
   4   2  14      135.86      164.82     15.45 o 
   5   2  14      160.10      145.15     16.24 o 
   6   2  14       31.56       40.88     16.26 o 
   0   4  14       75.73      124.71     20.79 o 
   1   4  14      142.29      131.99     15.02 o 
   2   4  14       68.53       52.65     14.89 o 
   3   4  14       95.57       89.16     16.75 o 
   4   4  14       90.47      105.44     16.75 o 
                                                 
